# Supplementary material for: Comparative Integrated Omics Analysis of the Hfq Regulon in Bordetella pertussis
Source: Int J Mol Sci. 2019 Jun 24;20(12):3073. doi: 10.3390/ijms20123073 (PMC6627887; doi:10.3390/ijms20123073)
Supplement: Supplementary file 1 [file ijms-20-03073-s001.zip]

Archive with 4 entries (3 files):
- ijms-532075-SI/
- ijms-532075-SI/Table S1.xlsx
- ijms-532075-SI/Table S2.xlsx
- ijms-532075-SI/Table S3.xlsx
