# Supplementary material for: Comparative Integrated Omics Analysis of the Hfq Regulon in Bordetella pertussis
Source: Int J Mol Sci. 2019 Jun 24;20(12):3073. doi: 10.3390/ijms20123073 (PMC6627887; doi:10.3390/ijms20123073)
Supplement: Supplementary file 1 [file ijms-20-03073-s001.zip › ijms-532075-SI/Table S1.xlsx]

## Sheet: Sheet1
Table S1. List of significantly differentially expressed genes
GeneID	log2FC hfq/wt	pvalue	q-value	Annotation
BP0040	-1.20294	0.00034894	0.00109932	pseudogene
BP0051	2.79779	2.30517e-98	5.45105e-96	pseudogene
BP0056	1.45569	4.68998e-06	2.13037e-05	glutamate/aspartate ABC transporter permease
BP0057	2.40236	3.83475e-27	1.09331e-25	glutamate/aspartate ABC transporter substrate-binding protein
BP0063	3.2166	3.48387e-79	5.60206e-77	hypothetical protein
BP0063A	1.0672	0.00511756	0.0121515	not_annotated
BP0064	2.27408	5.34147e-45	3.25344e-43	hypothetical protein
BP0065	2.48305	1.34885e-27	3.98703e-26	ferredoxin
BP0066	1.89313	1.98146e-21	4.12719e-20	oxidoreductase
BP0067	2.04106	2.32769e-30	7.25372e-29	integral membrane protein
BP0068	2.16815	2.28446e-22	4.99104e-21	pseudogene
BP0069	1.69459	1.6913e-17	2.60499e-16	exported protein
BP0089	1.26291	1.03035e-17	1.62431e-16	glycosyl transferase family protein
BP0090	1.28983	4.98576e-24	1.22962e-22	UDP-N-acetylglucosamine 2-epimerase
BP0091	1.41757	4.53179e-31	1.45742e-29	lipopolysaccharide biosynthesis protein
BP0092	1.28141	1.87239e-16	2.6452e-15	acetyltransferase
BP0093	1.63998	5.6529e-39	2.47007e-37	oxidoreductase
BP0096	1.02664	3.15745e-07	1.74354e-06	exported protein
BP0101A	-1.29663	1.11401e-05	4.72398e-05	exported protein
BP0125	-1.22546	0.00033879	0.00107155	pseudogene
BP0130	2.6468	6.34651e-75	9.11178e-73	amidase
BP0135	-1.05567	6.46383e-10	5.28142e-09	LysR family transcriptional regulator
BP0136	-1.54227	2.66802e-10	2.26754e-09	pseudogene
BP0148	1.13223	0.000125784	0.000433293	hypothetical protein
BP0155	-1.79682	2.97955e-38	1.23483e-36	D-3-phosphoglycerate dehydrogenase
BP0165	1.19257	1.44745e-16	2.06339e-15	pseudogene
BP0198	-1.1441	2.20406e-10	1.90135e-09	GntR family transcriptional regulator
BP0230	1.17445	0.000562901	0.00169884	pseudogene
BP0246	-1.15688	4.02591e-25	1.05092e-23	N-acetylmuramoyl-L-alanine amidase
BP0250	1.91657	3.50886e-45	2.17009e-43	exported protein
BP0253	-1.22484	9.66578e-06	4.13806e-05	hypothetical protein
BP0254	1.32709	0.00020966	0.000691414	exported protein
BP0261	1.0848	2.9825e-06	1.3974e-05	exported protein
BP0264	1.39521	2.74189e-23	6.44796e-22	adenine phosphoribosyltransferase
BP0267	-1.00293	2.24263e-05	9.06979e-05	pseudogene
BP0290	-1.02587	0.00103329	0.00292729	transporter
BP0301	1.61813	1.44021e-41	7.1477e-40	ABC transporter substrate-binding protein
BP0302	1.03653	3.77258e-12	3.84918e-11	branched chain amino acid ABC transporter permease
BP0304	1.1732	3.10881e-07	1.72378e-06	ABC transporter ATP-binding protein
BP0305	1.7413	3.8271e-13	4.29747e-12	high-affinity branched-chain amino acid transporter ATP-binding protein
BP0306	-1.10351	4.08674e-08	2.59948e-07	pseudogene
BP0350	-2.00266	9.15032e-19	1.63486e-17	hypothetical protein
BP0353	-1.80872	0.00132439	0.00364411	ferredoxin
BP0354	-1.67067	6.45446e-05	0.000235026	ornithine cyclodeaminase
BP0357	-1.37181	2.31183e-17	3.53367e-16	membrane protein
BP0358	-1.60799	1.72586e-18	2.9905e-17	membrane protein
BP0359	-1.19235	3.85342e-09	2.83195e-08	hypothetical protein
BP0360	-1.01444	5.18776e-07	2.75492e-06	aldehyde dehydrogenase
BP0361	-1.04349	0.000153823	0.000517897	hypothetical protein
BP0362	-1.1519	2.6728e-06	1.26259e-05	CDP-6-deoxy-delta-34-glucoseen reductase
BP0393	-1.29195	4.19045e-12	4.26471e-11	pseudogene
BP0404	2.54016	1.12703e-58	1.07873e-56	short-chain fatty acids transporter
BP0405	1.20884	9.13342e-12	8.93342e-11	membrane protein
BP0410	1.04144	3.12501e-09	2.33939e-08	universal stress protein
BP0421	-1.13471	0.0245084	0.0482959	acyl-CoA dehydrogenase
BP0422	-1.22917	0.000344781	0.00108878	thiolase
BP0438	-1.00339	3.94957e-10	3.29404e-09	hypothetical protein
BP0454	1.16151	2.7736e-18	4.64578e-17	exported protein
BP0456	1.09836	2.91489e-08	1.88693e-07	heme receptor
BP0468	1.20036	7.55599e-09	5.37612e-08	AsnC family transcription regulator
BP0470	1.27805	2.16266e-20	4.26171e-19	hypothetical protein
BP0477	1.02201	3.71286e-14	4.40286e-13	ribosomal large subunit pseudouridine synthase C
BP0486	-1.46673	6.82962e-14	7.91212e-13	exported protein
BP0487	-1.31863	1.94347e-10	1.69107e-09	amidase
BP0501	-1.25675	6.16706e-10	5.05951e-09	pseudogene
BP0502	1.30376	4.28026e-23	9.94605e-22	integrase
BP0515	-1.20573	2.13067e-14	2.61935e-13	hypothetical protein
BP0531	1.24148	1.82495e-07	1.05406e-06	exported protein
BP0532	1.20126	2.8313e-08	1.8447e-07	substrate-CoA ligase
BP0535	-1.37141	1.08366e-26	2.98377e-25	carboxymuconolactone decarboxylase
BP0543	-1.09577	0.000348411	0.00109852	hypothetical protein
BP0544	-2.12809	0.00144969	0.00396987	4-oxalocrotonate tautomerase
BP0546	-1.1513	9.11557e-11	8.10721e-10	bacterioferritin
BP0564	-1.43721	1.15008e-13	1.32474e-12	transporter
BP0566	-1.5808	0.000102689	0.000360216	dioxygenase
BP0567	-1.79285	7.52405e-11	6.78177e-10	L-aspartate dehydrogenase
BP0578	-1.37716	3.94661e-07	2.13244e-06	hypothetical protein
BP0585	-1.14554	0.0230417	0.045742	ferredoxin reductase
BP0589	-2.1841	8.29172e-22	1.77302e-20	exported protein
BP0592	-1.01056	5.39917e-08	3.40255e-07	iron-sulfur binding protein
BP0612	1.60839	1.53627e-27	4.5079e-26	exported protein
BP0617	1.17276	5.88168e-17	8.88886e-16	TetR family transcriptional regulator
BP0625	-1.40586	8.8113e-19	1.58131e-17	acyl-CoA dehydrogenase
BP0626	-1.23936	1.23916e-08	8.52982e-08	pseudogene
BP0627	-1.13402	6.5857e-09	4.72759e-08	enoyl-CoA hydratase/isomerase
BP0628	-1.56699	2.12106e-19	3.92933e-18	pyruvate dehydrogenase component E1 subunit beta
BP0629	-1.00793	1.14697e-06	5.78065e-06	pyruvate dehydrogenase component E1 subunit alpha
BP0642	1.23108	0.0001644	0.000549366	hypothetical protein
BP0654	1.18809	1.04394e-11	1.01368e-10	exported protein
BP0662	1.31324	8.82484e-18	1.40221e-16	enoyl-CoA hydratase
BP0663	2.80766	5.73098e-128	2.30385e-125	hypothetical protein
BP0664	3.55046	9.94161e-187	1.99826e-183	exported protein
BP0665	3.4371	2.75728e-169	2.77107e-166	thymidine diphosphoglucose 46-dehydratase
BP0670	2.43739	4.33346e-24	1.07534e-22	acyl-CoA dehydrogenase
BP0671	2.50402	2.08492e-17	3.199e-16	exported protein
BP0672	2.26373	2.7047e-18	4.56844e-17	acetyl-CoA synthetase
BP0673	1.76785	3.85856e-05	0.000149436	hypothetical protein
BP0725	-1.08375	1.09923e-08	7.64518e-08	ABC transporter permease
BP0726	-1.10965	1.09206e-15	1.48313e-14	peptide ABC transporter substrate-binding protein
BP0731	-1.32684	2.18786e-10	1.89144e-09	carboxynorspermidine/carboxyspermidine decarboxylase
BP0732	-1.38263	1.62103e-15	2.19412e-14	exported protein
BP0748	2.43666	7.10292e-10	5.7568e-09	50S ribosomal protein L27
BP0749	2.20536	1.16507e-28	3.49522e-27	50S ribosomal protein L21
BP0758	1.10235	3.53083e-07	1.92852e-06	cyclolysin-activating lysine-acyltransferase
BP0765	2.70552	1.97326e-43	1.13322e-41	extracellular solute-binding protein
BP0766	1.82492	0.000528181	0.00160248	pseudogene
BP0770	-1.16776	2.35914e-09	1.79277e-08	membrane protein
BP0773	-1.56499	0.00357728	0.00887694	acetolactate synthase large subunit
BP0777	-2.35051	6.21356e-43	3.46924e-41	Zinc-binding dehydrogenase
BP0778	-2.18623	8.60865e-13	9.32797e-12	acetyl-CoA synthetase
BP0779	-1.81866	1.58715e-12	1.68347e-11	hypothetical protein
BP0780	-2.94071	9.94151e-20	1.93067e-18	membrane protein
BP0781	-2.65791	6.47958e-15	8.32201e-14	ABC transporter ATP-binding protein
BP0782	-2.35995	2.74279e-23	6.44796e-22	exported protein
BP0783	-3.53325	1.93875e-27	5.64766e-26	dioxygenase
BP0784	-3.53706	5.43902e-63	6.24711e-61	acetolactate synthase large subunit
BP0785	1.06678	7.72302e-12	7.57233e-11	mechanosensitive channel protein
BP0794	1.58088	2.54424e-37	1.00273e-35	30S ribosomal protein S15
BP0817	1.31102	6.24544e-08	3.88047e-07	exported protein
BP0820	-1.03957	8.72995e-06	3.77765e-05	hypothetical protein
BP0826	-1.63419	0.00416451	0.0101709	multidrug efflux system outer membrane protein
BP0827	-1.1487	0.000162775	0.000544388	multidrug efflux system membrane protein
BP0828	-2.06977	4.18229e-17	6.34445e-16	HlyD family secretion protein
BP0833	-1.03455	1.72806e-12	1.81854e-11	pseudogene
BP0834	-1.09242	0.000117017	0.000405874	DNA repair exonuclease
BP0836	-1.38228	0.00424699	0.0103284	exported protein
BP0837	-1.21539	0.023217	0.0460506	hypothetical protein
BP0841	1.26469	1.07224e-20	2.1552e-19	NADH-quinone oxidoreductase subunit A
BP0842	1.07404	1.66605e-20	3.29927e-19	NADH-quinone oxidoreductase subunit B
BP0843	1.09246	2.33118e-19	4.29879e-18	NADH-quinone oxidoreductase subunit C
BP0845	1.05411	3.09917e-18	5.14821e-17	NADH-quinone oxidoreductase subunit E
BP0850	1.08702	9.05053e-15	1.15136e-13	NADH-quinone oxidoreductase subunit J
BP0851	1.06524	5.22498e-18	8.50381e-17	NADH-quinone oxidoreductase subunit K
BP0852	1.1993	2.09859e-22	4.61001e-21	NADH-quinone oxidoreductase subunit L
BP0853	1.26518	1.18226e-21	2.48832e-20	NADH-quinone oxidoreductase subunit M
BP0854	1.22486	2.65272e-19	4.86938e-18	NADH-quinone oxidoreductase subunit N
BP0860	1.13652	0.000144387	0.000488994	acetolactate synthase large subunit
BP0861	2.35934	1.51527e-11	1.45033e-10	exported protein
BP0884	-1.10263	0.0250544	0.0492512	carboxylase
BP0913	2.43615	1.91452e-39	8.8464e-38	exported protein
BP0914	2.40054	3.43172e-34	1.18927e-32	binding-protein-dependent transport system inner membrane protein
BP0915	2.66878	1.30244e-41	6.54476e-40	binding-protein-dependent transport system inner membrane protein
BP0916	3.60502	2.23206e-91	4.98493e-89	pseudogene
BP0922	-1.6491	2.26986e-06	1.08114e-05	hypothetical protein
BP0929	1.25278	4.76317e-14	5.58249e-13	membrane protein
BP0931	1.54976	0.000129828	0.000444934	exported protein
BP0932	1.41896	0.00505742	0.0120386	hypothetical protein
BP0933	1.88757	4.78824e-06	2.16521e-05	pseudogene
BP0934	2.10762	0.000167979	0.000560394	hypothetical protein
BP0940	-1.08004	0.000179082	0.000594968	sugar efflux transporter
BP0958	-1.03581	3.13422e-14	3.74987e-13	cysteine synthase B
BP0967	-1.48447	4.75512e-06	2.15266e-05	pseudogene
BP0968	-2.10104	9.46487e-06	4.0607e-05	pseudogene
BP0969	-1.5143	0.0101284	0.0221766	sulfate/thiosulfate transporter ATP-binding protein
BP0970	-2.92132	0.00234666	0.00609798	pseudogene
BP0970A	-1.41431	0.00132736	0.00364978	sulfate adenylyltransferase subunit 2
BP0971	-1.57206	6.50969e-06	2.8694e-05	pseudogene
BP0980	-1.1718	7.9116e-09	5.60928e-08	pseudogene
BP0989	-1.36503	1.23283e-19	2.3488e-18	oligopeptidase A
BP1002	-1.2657	9.28267e-20	1.81147e-18	enoyl-ACP reductase
BP1003	-1.29798	2.28979e-20	4.49022e-19	acetate kinase
BP1004	-1.00915	6.82073e-16	9.35814e-15	phosphate acetyltransferase
BP1012	-1.04009	8.10377e-09	5.72534e-08	hypothetical protein
BP1029	-1.21602	0.00649631	0.015026	chemotaxis protein CheW
BP1030	-1.34102	0.00905713	0.0201716	methyl-accepting chemotaxis protein I
BP1031	-1.43831	0.0111064	0.0240429	pseudogene
BP1047	1.38029	1.15216e-17	1.80926e-16	secreted protein
BP1055	-1.48813	5.64181e-08	3.52723e-07	siroheme synthase
BP1062	1.11571	1.79415e-10	1.56453e-09	aminotransferase
BP1071	-1.82295	9.197e-18	1.45559e-16	phosphate ABC transporter substrate-binding protein PstS
BP1073	1.12979	2.19952e-14	2.69576e-13	exopolyphosphatase
BP1081	-1.56929	0.0193229	0.0392114	pseudogene
BP1084	1.02691	9.99067e-11	8.84271e-10	homoserine kinase
BP1118	1.35059	2.907e-10	2.44993e-09	transposase
BP1119	1.91643	2.13304e-23	5.07387e-22	serotype 2 fimbrial subunit
BP1131	1.92325	1.22162e-17	1.91086e-16	exported protein
BP1141	-1.95262	0.00584362	0.0136976	iron uptake protein
BP1162	-1.73496	3.77256e-10	3.15952e-09	LysR family transcriptional regulator
BP1165A	1.05931	2.4671e-06	1.1737e-05	membrane protein
BP1170	1.23973	0.000234838	0.000767518	exported protein
BP1174	-1.3125	0.00241727	0.00626528	hypothetical protein
BP1175	-1.05837	1.57403e-20	3.13247e-19	exported protein
BP1178	-1.53378	6.88289e-13	7.60143e-12	membrane protein
BP1184	1.11682	2.51776e-09	1.89894e-08	amino acid ABC transporter substrate-binding protein
BP1188A	-1.62979	3.55551e-10	2.98396e-09	hypothetical protein
BP1190	-1.17262	0.00416767	0.0101724	hypothetical protein
BP1198	-1.12182	4.04129e-09	2.95919e-08	chaperone protein ClpB
BP1204	-1.23969	1.22129e-16	1.76603e-15	hypothetical protein
BP1205	-1.66495	7.80604e-25	2.02453e-23	hypothetical protein
BP1211	1.19551	3.56342e-09	2.62843e-08	exported protein
BP1223	-1.06861	3.26267e-07	1.79425e-06	membrane protein
BP1225	1.37113	4.92508e-10	4.08223e-09	ECF-family RNA polymerase sigma factor
BP1226	1.69043	2.10121e-19	3.91058e-18	hypothetical protein
BP1232	1.27149	4.49582e-19	8.2151e-18	50S ribosomal protein L31 type B
BP1240	-1.40232	7.38242e-13	8.13077e-12	hypothetical protein
BP1263	1.07944	3.42578e-21	6.99069e-20	thioredoxin 1
BP1285	1.45303	2.11793e-34	7.40356e-33	leu/Ile/val-binding protein
BP1290	-1.22426	0.00108373	0.0030637	hypothetical protein
BP1291	-1.1673	1.00826e-07	6.04957e-07	hypothetical protein
BP1292	-1.88079	8.89834e-23	2.00962e-21	exported protein
BP1295	-1.15713	2.89008e-05	0.000115031	hypothetical protein
BP1304	-1.06732	7.77314e-13	8.47826e-12	hypothetical protein
BP1355	1.29332	3.83436e-24	9.57399e-23	LacI family transcriptional regulator
BP1356	1.32598	1.4143e-22	3.14115e-21	3-isopropylmalate dehydratase small subunit
BP1357	1.20238	4.79785e-11	4.37355e-10	pseudogene
BP1358	4.18511	5.53486e-150	3.17859e-147	exported protein
BP1359	3.62022	2.19344e-134	9.79735e-132	mandelate racemase
BP1360	2.74738	9.55095e-99	2.39968e-96	2-dehydropantoate 2-reductase
BP1361	-2.36488	0.0248876	0.0489712	transposase
BP1362	-2.2215	1.75937e-52	1.33447e-50	amino acid ABC transporter ATP-binding protein
BP1363	-2.15888	6.25761e-49	4.49207e-47	amino acid ABC transporter permease
BP1364	-1.63922	3.67482e-39	1.64142e-37	amino acid ABC transporter substrate-binding protein
BP1378	-1.44895	0.0036145	0.00894721	flagellar basal body rod protein FlgG
BP1379	-1.64965	0.0237294	0.0469567	flagellar basal body L-ring protein
BP1398	-1.65742	0.0187184	0.0381582	pseudogene
BP1400	-2.14856	0.00183586	0.004894	flagellum-specific ATP synthase FliI
BP1442	1.17376	2.67343e-14	3.24689e-13	SsrA-binding protein
BP1445	1.40723	4.39204e-26	1.20109e-24	acyl-CoA dehydrogenase
BP1447	1.12926	1.97213e-15	2.65149e-14	3-hydroxyisobutyrate dehydrogenase
BP1448	1.14404	1.99052e-09	1.53288e-08	hypothetical protein
BP1449	1.188	1.05623e-09	8.37483e-09	membrane protein
BP1457	-1.53964	6.27765e-07	3.28596e-06	ABC transporter ATP-binding protein
BP1464	1.1341	5.36919e-15	6.94023e-14	molybdopterin-guanine dinucleotide biosynthesis protein B
BP1487	4.34847	2.52349e-183	3.38148e-180	ABC transporter substrate-binding protein
BP1488	4.57644	6.97047e-100	1.86809e-97	membrane protein
BP1489	3.48621	1.31047e-85	2.50862e-83	membrane protein
BP1490	1.86868	1.11503e-40	5.27343e-39	N-(5'-phosphoribosyl)anthranilate isomerase
BP1498	1.26176	3.33444e-24	8.37779e-23	translation initiation factor IF-3
BP1500	-1.06658	9.72308e-10	7.76216e-09	PTS system sugar transporter subunit IIA
BP1508	-1.36578	0.0197475	0.0399321	binding-protein-dependent transport system inner membrane protein
BP1531	-1.6257	1.16104e-35	4.16729e-34	arginase
BP1545	-1.4634	4.30763e-06	1.97004e-05	D-alanyl-D-alanine carboxypeptidase
BP1556	-1.05733	5.03101e-12	5.08157e-11	hypothetical protein
BP1560	1.30893	8.43228e-08	5.12826e-07	hypothetical protein
BP1561	1.66874	1.85031e-13	2.11314e-12	exported protein
BP1563	1.52001	3.15115e-29	9.66996e-28	chromate reductase
BP1573	2.25333	3.25784e-86	6.54826e-84	glutamine ABC transporter substrate-binding protein
BP1574	2.14857	1.85761e-61	1.96515e-59	glutamine ABC transporter permease
BP1575	1.67577	5.49677e-36	2.02725e-34	glutamine ABC transporter ATP-binding protein
BP1599	-1.14724	9.28703e-12	9.06162e-11	LysR family transcriptional regulator
BP1605	1.05473	2.09728e-08	1.40517e-07	iron binding protein
BP1608	-1.00078	2.8086e-05	0.00011201	pseudogene
BP1618	-1.14403	6.61404e-12	6.56505e-11	pseudogene
BP1623	-1.13355	0.000413984	0.00128115	polysialic acid ABC transporter permease
BP1626	-1.6009	3.47033e-08	2.21792e-07	capsular polysaccharide biosynthesis protein
BP1627	-1.4211	0.00161964	0.00437564	capsular polysaccharide biosynthesis protein
BP1628	-1.28247	2.45976e-05	9.93794e-05	capsular polysaccharide export protein
BP1631	-1.0068	5.90476e-05	0.000216976	capsular polysaccharide export protein
BP1644	1.41225	3.06546e-09	2.2991e-08	exported protein
BP1646	-2.79613	1.23088e-24	3.15168e-23	membrane protein
BP1665	1.13888	1.44078e-07	8.43079e-07	alpha-ketoglutarate-dependent 24-dichlorophenoxyacetate dioxygenase
BP1672	1.25024	3.79454e-06	1.7594e-05	3-oxoacyl-ACP reductase
BP1673	2.44279	5.43639e-12	5.46357e-11	exported protein
BP1692	-1.08526	8.54971e-10	6.86024e-09	monovalent cation/H+ antiporter subunit C
BP1693	-1.33233	1.38976e-25	3.74956e-24	monovalent cation/H+ antiporter subunit D
BP1694	-1.23594	2.0445e-09	1.56849e-08	monovalent cation/H+ antiporter subunit E
BP1695	-1.06346	3.46846e-07	1.89703e-06	monovalent cation/H+ antiporter subunit F
BP1696	-1.28096	7.1481e-12	7.04298e-11	monovalent cation/H+ antiporter subunit G
BP1698	-1.29416	5.54361e-15	7.14272e-14	exported protein
BP1708	-1.50373	4.15561e-21	8.43714e-20	ABC transporter substrate-binding protein
BP1709	-1.38757	1.12115e-14	1.41731e-13	ABC transporter permease
BP1710	-1.50847	5.7927e-12	5.77832e-11	pseudogene
BP1713	-1.81243	4.59234e-27	1.29099e-25	thioredoxin 2
BP1714	-1.11887	2.6825e-17	4.08471e-16	pseudogene
BP1715	2.59915	4.73385e-80	7.9292e-78	permease
BP1729	-2.22344	1.96769e-41	9.64649e-40	pyridine nucleotide-disulfide oxidoreductase
BP1736	-1.63521	2.90796e-35	1.02544e-33	exported protein
BP1737	-1.49188	2.86004e-24	7.23105e-23	membrane protein
BP1738	-1.54107	3.7313e-31	1.20966e-29	hypothetical protein
BP1758	1.11538	1.97154e-14	2.44617e-13	fatty acid desaturase
BP1759	1.25666	1.48355e-19	2.79994e-18	DNA helicase II
BP1760	1.16105	4.87918e-12	4.94063e-11	exported protein
BP1761	1.0089	1.00085e-10	8.84271e-10	ABC transporter ATP-binding protein
BP1773	1.0714	9.26872e-09	6.51403e-08	hypothetical protein
BP1798	-1.94759	7.43897e-38	3.02067e-36	DNA-binding protein
BP1799	-2.68188	5.15454e-75	7.67454e-73	cysteine desulfurase
BP1800	-2.96717	2.76029e-74	3.82633e-72	[Fe-S] cluster scaffold protein
BP1801	-2.83132	6.55866e-61	6.59145e-59	[Fe-S] cluster formation/repair protein
BP1802	-2.73906	8.93725e-53	6.90918e-51	co-chaperone HscB
BP1803	-3.02771	5.4267e-68	6.61071e-66	chaperone protein HscA
BP1804	-2.0712	1.08392e-28	3.27621e-27	ferredoxin 2Fe-2S
BP1805	-1.91333	2.76065e-32	9.17175e-31	hypothetical protein
BP1811	1.47445	5.53726e-23	1.26476e-21	pseudogene
BP1823	1.73551	1.49999e-17	2.33719e-16	ABC transporter substrate-binding protein
BP1834	-1.88089	0.0215338	0.0430461	fimbrial protein
BP1842	-1.01895	3.0349e-11	2.77982e-10	class-V aminotransferase
BP1845	-1.0981	1.97302e-12	2.0709e-11	hypothetical protein
BP1858	-1.21083	0.000559069	0.00168982	pseudogene
BP1876	1.05152	2.08478e-19	3.89806e-18	regulatory protein BvgR
BP1892	1.19629	0.0053282	0.0126145	hypothetical protein
BP1895	-1.4156	1.46186e-33	5.02281e-32	5-oxoprolinase
BP1900	2.58222	5.56867e-81	9.73307e-79	exported protein
BP1916	-2.34186	0.00298437	0.00755964	hypothetical protein
BP1917	-3.06572	0.000874721	0.0025117	3-hydroxyacyl-CoA dehydrogenase
BP1918	-1.8677	0.00505799	0.0120386	membrane protein
BP1919	-1.41588	0.0118282	0.0253597	membrane protein
BP1920	-1.44769	1.50132e-06	7.41437e-06	exported protein
BP1939	-1.15898	0.000181796	0.000603484	ArsR family transcriptional regulator
BP1940	-2.1	6.17398e-37	2.38648e-35	N-ethylmaleimide reductase
BP1948	1.59129	1.6685e-25	4.47158e-24	branched-chain amino acid ABC transporter substrate-binding protein
BP1949	1.10112	2.63434e-10	2.24365e-09	branched-chain amino acid transport system permease
BP1962	1.42011	1.83564e-08	1.2444e-07	ferrisiderophore receptor
BP1963	-1.01284	4.50569e-06	2.05361e-05	pseudogene
BP1966	1.70521	6.04768e-07	3.18215e-06	pseudogene
BP1972	-1.03573	3.53772e-15	4.66284e-14	serine acetyltransferase
BP1973	-1.19138	3.8599e-15	5.07085e-14	membrane protein
BP1974	-1.63849	5.28056e-16	7.26981e-15	NAD-dependent protein deacetylase
BP2013	-1.17272	4.48414e-05	0.000170059	hypothetical protein
BP2018	-2.64739	0.0223504	0.0445456	transposase
BP2019	1.04207	4.16604e-05	0.000159804	lipoprotein
BP2024	1.84493	2.42287e-27	7.00716e-26	hypothetical protein
BP2047	1.00421	4.74523e-12	4.81713e-11	DNA-binding protein Bph2
BP2049	1.03517	5.74342e-12	5.74798e-11	sulfate transporter
BP2056	-1.18312	1.1965e-20	2.39299e-19	binding-protein-dependent transport protein
BP2057	-1.17796	5.81565e-18	9.38911e-17	ABC transporter ATP-binding protein
BP2066	2.64586	4.91415e-33	1.67414e-31	exported protein
BP2068	1.67508	6.6974e-36	2.44759e-34	exported protein
BP2069	1.4852	8.30423e-17	1.22282e-15	pseudogene
BP2070	1.20772	1.78656e-08	1.21317e-07	ABC transporter ATP-binding protein
BP2084	1.06514	1.10398e-12	1.18347e-11	7-cyano-7-deazaguanine reductase
BP2089	2.49001	3.39384e-05	0.000132975	ABC transporter permease
BP2090	1.92245	2.18465e-13	2.48087e-12	ABC transporter substrate-binding protein
BP2092	1.1825	9.6138e-05	0.000339609	hypothetical protein
BP2097	2.82638	5.71109e-08	3.55947e-07	esterase
BP2098	3.57683	1.09389e-50	8.14337e-49	acyl-CoA ligase
BP2108	-1.01094	0.011632	0.0249924	membrane protein
BP2110	1.05375	5.05668e-12	5.0947e-11	exodeoxyribonuclease III
BP2112	-2.03471	0.0211394	0.042342	not_annotated
BP2127	-1.03739	0.000269985	0.000869921	exported oxidoreductase subunit
BP2131	-1.22491	9.37342e-15	1.18868e-13	hypothetical protein
BP2132	1.63551	1.12485e-41	5.72393e-40	hypothetical protein
BP2133	1.04906	6.69848e-12	6.61619e-11	transmembrane efflux protein
BP2140	-1.06609	2.54133e-09	1.91313e-08	membrane protein
BP2143	1.56748	3.35116e-22	7.28199e-21	sulfate transporter
BP2148	-1.36893	1.3698e-06	6.82669e-06	hypothetical protein
BP2157	3.63282	2.56159e-45	1.63454e-43	aldehyde dehydrogenase
BP2158	1.83178	1.05294e-36	3.99324e-35	sigma-54-dependent transcriptional regulator
BP2168	1.47363	1.82451e-15	2.46125e-14	outer membrane protein
BP2169	1.52812	9.5415e-19	1.69721e-17	pseudogene
BP2170	1.69363	2.03984e-19	3.83185e-18	cytochrome C oxidase subunit
BP2171	1.46586	9.63577e-10	7.71629e-09	cytochrome C oxidase subunit CcoQ
BP2172	1.86498	1.06046e-19	2.04953e-18	cytochrome C oxidase subunit III
BP2173	1.80592	3.37881e-06	1.57756e-05	ferredoxin
BP2174	2.1201	5.47769e-05	0.000204081	lipoprotein
BP2175	2.19162	5.95238e-06	2.64696e-05	inner membrane protein
BP2176	1.45284	1.59246e-12	1.68465e-11	inner membrane protein
BP2192	-1.29635	6.02122e-27	1.66933e-25	GTPase HflX
BP2193	-8.47214	2.1282e-272	8.55538e-269	RNA-binding protein Hfq
BP2210	1.3963	4.18837e-16	5.82604e-15	D-amino acid dehydrogenase small subunit
BP2227	1.55631	1.99502e-23	4.77379e-22	anti-sigma factor
BP2247	-1.53436	5.6836e-18	9.21294e-17	hypothetical protein
BP2248	-1.58248	2.62507e-21	5.43958e-20	type III secretion protein
BP2249	-1.80475	1.294e-23	3.1149e-22	type III secretion protein
BP2250	-1.81856	1.20776e-37	4.8552e-36	hypothetical protein
BP2251	-1.58957	1.19112e-24	3.06942e-23	regulatory protein BcrH2
BP2252	-1.8929	1.74639e-48	1.21043e-46	outer protein B
BP2253	-1.85545	7.18184e-36	2.60099e-34	outer protein D
BP2254	-1.26691	1.87533e-16	2.6452e-15	regulatory protein BcrH1
BP2255	-1.21616	2.89343e-18	4.82639e-17	hypothetical protein
BP2256	-1.22928	2.75986e-18	4.6421e-17	secreted protein
BP2258	-1.42044	2.26271e-10	1.94777e-09	hypothetical protein
BP2259	-1.07092	3.55795e-05	0.000138864	hypothetical protein
BP2261	1.65761	9.1095e-32	3.00166e-30	type III secretion pore protein
BP2271	5.05297	7.35872e-166	5.91641e-163	regulatory lipoprotein
BP2283	-1.20022	1.2507e-19	2.37161e-18	quinone oxidoreductase
BP2284	-1.52905	2.93705e-27	8.43354e-26	integral membrane protein
BP2291	1.59154	3.01403e-37	1.17635e-35	tartrate dehydrogenase
BP2293	1.86646	1.35148e-16	1.94033e-15	peptide ABC transporter substrate-binding protein
BP2294	1.90086	0.000610293	0.00182815	integral membrane transport protein
BP2295	1.70359	0.0011492	0.00322387	integral membrane transport protein
BP2296	1.29692	1.64477e-05	6.78152e-05	ABC transporter ATP-binding protein
BP2320	-1.01643	2.90254e-08	1.88197e-07	inner membrane efflux protein
BP2326	1.0613	2.21971e-11	2.07517e-10	polysaccharide deacetylase
BP2342	1.05533	2.5073e-09	1.89462e-08	hypothetical protein
BP2348	1.04013	1.44189e-14	1.80574e-13	putrescine ABC transporter substrate-binding protein
BP2352	3.58119	1.61292e-124	5.8945e-122	C4-dicarboxylate ABC transporter substrate-binding protein
BP2353	3.09943	4.03699e-07	2.17543e-06	inner membrane transport protein
BP2354	2.03152	4.0401e-13	4.51144e-12	inner membrane protein
BP2366	2.14556	1.00765e-43	5.95701e-42	pseudogene
BP2368	2.08693	8.65718e-22	1.83594e-20	2-methylcitrate synthase
BP2369	1.04598	2.95624e-07	1.64599e-06	2-methylisocitrate dehydratase
BP2400	1.16051	8.21007e-22	1.76494e-20	coenzyme A transferase subunit
BP2401	1.25761	3.43954e-29	1.0475e-27	pseudogene
BP2403	1.65947	4.35934e-46	2.92076e-44	electron transfer flavoprotein-ubiquinone oxidoreductase
BP2404	1.54573	6.48086e-17	9.64928e-16	hypothetical protein
BP2405	1.16938	0.000236888	0.000771775	cytochrome p450 oxidoreductase
BP2406	1.99434	6.39216e-13	7.09848e-12	hypothetical protein
BP2413	1.11698	7.96305e-10	6.40229e-09	lipoprotein
BP2417	2.93122	2.18073e-37	8.67973e-36	oxidoreductase
BP2418	2.17532	6.14769e-39	2.65739e-37	ABC transporter substrate-binding protein
BP2425	1.0069	2.93735e-06	1.37946e-05	exported protein
BP2434	1.18763	1.22668e-22	2.75489e-21	serine protease
BP2479	1.41574	2.61621e-06	1.23877e-05	integral membrane protein
BP2485	1.46914	6.11877e-07	3.21535e-06	transposase
BP2486	1.5402	3.13169e-21	6.42317e-20	exported protein
BP2488	1.17079	1.65992e-18	2.88869e-17	isocitrate dehydrogenase
BP2499	-1.01321	3.49988e-10	2.94342e-09	chaperone protein DnaK
BP2531	1.08918	7.61124e-13	8.3371e-12	entericidin B-like bacteriolytic toxin
BP2538	1.49283	8.33176e-33	2.79114e-31	integral membrane protein
BP2543	1.12919	1.0732e-11	1.03958e-10	5-methyltetrahydropteroyltriglutamate--homocysteine S-methyltransferase
BP2549	1.73429	1.9732e-43	1.13322e-41	sugar transport protein
BP2552	1.07927	1.1475e-06	5.78065e-06	ABC transporter substrate-binding protein
BP2553	1.58127	2.10341e-14	2.59377e-13	exported protein
BP2560	1.35864	2.36545e-18	4.02928e-17	exported protein
BP2562	1.98348	7.23982e-46	4.77116e-44	aspartate carbamoyltransferase
BP2570	1.19642	1.19855e-09	9.41047e-09	exported protein
BP2574	1.40506	1.81117e-21	3.79214e-20	phenylalanine--tRNA ligase subunit alpha
BP2575	3.66055	3.74612e-122	1.25495e-119	50S ribosomal protein L20
BP2576	2.92901	6.90476e-100	1.86809e-97	50S ribosomal protein L35
BP2593	2.26693	2.48668e-05	0.000100366	ABC transporter permease
BP2594	1.78036	1.62417e-11	1.55087e-10	ABC transporter substrate-binding protein
BP2597	-1.13997	0.000129161	0.000443405	membrane transport protein
BP2616	-1.01569	2.08725e-10	1.81225e-09	ABC transporter substrate-binding protein
BP2620	-1.00372	0.00110049	0.00310455	membrane efflux protein
BP2634	-1.09991	2.82779e-10	2.38817e-09	pseudogene
BP2638	1.89201	8.67735e-22	1.83594e-20	exported protein
BP2640	1.5668	2.81125e-08	1.83461e-07	ABC transporter permease
BP2641	1.73225	2.52423e-08	1.66078e-07	pseudogene
BP2642	1.07108	2.33316e-07	1.32114e-06	ABC transporter ATP-binding protein
BP2646	2.21961	2.058e-42	1.118e-40	pseudogene
BP2647	2.9067	1.71872e-77	2.6574e-75	exported protein
BP2648	2.37486	3.49438e-54	2.92654e-52	hypothetical protein
BP2649	1.88919	2.74211e-35	9.75512e-34	hypothetical protein
BP2664	-1.1993	0.00118118	0.00330434	MarR family transcriptional regulator
BP2667	2.11865	1.44357e-85	2.6378e-83	adhesin
BP2671	1.16819	2.61621e-11	2.41774e-10	exported protein
BP2675	2.55149	1.13216e-73	1.51709e-71	phenylacetate-coenzyme A ligase
BP2676	1.15111	2.10026e-11	1.96808e-10	phenylacetic acid degradation protein
BP2691	1.23943	3.4099e-06	1.58809e-05	ABC transporter permease
BP2692	1.51312	6.0061e-31	1.91623e-29	ABC transporter substrate-binding protein
BP2717	1.45631	6.52948e-13	7.23099e-12	exported protein
BP2718	1.70956	3.18011e-18	5.26092e-17	biotin synthase
BP2719	-1.63226	6.07209e-13	6.76172e-12	exported protein
BP2737	-1.10974	0.0188013	0.0382883	pseudogene
BP2755	1.13728	8.43363e-23	1.91543e-21	exported protein
BP2805	1.22527	3.12317e-05	0.000123332	pseudogene
BP2811	2.17248	1.34138e-68	1.68511e-66	long-chain-fatty-acid--CoA ligase
BP2837	-1.03676	2.49187e-05	0.000100475	MerR family transcriptional regulator
BP2841	-1.86427	3.20189e-15	4.24805e-14	short-chain dehydrogenase
BP2866	-1.0434	1.9489e-11	1.83051e-10	pseudogene
BP2867	-1.25525	4.22837e-14	4.97019e-13	ABC transporter ATP-binding protein
BP2868	-1.18712	4.00845e-13	4.48857e-12	ABC transporter permease
BP2871	-1.10449	0.01562	0.0325687	hypothetical protein
BP2879	-2.0215	5.38245e-05	0.000200905	membrane transport protein
BP2881	-1.43022	0.00628067	0.0146113	hypothetical protein
BP2882	-1.18191	1.00243e-09	7.96394e-09	LysR family transcriptional regulator
BP2887	2.81571	3.70487e-100	1.14566e-97	hypothetical protein
BP2888	1.74398	4.32778e-38	1.77527e-36	integral membrane protein
BP2891	1.09494	3.90628e-15	5.11507e-14	hypothetical protein
BP2896	-1.20099	2.62697e-09	1.97391e-08	hydrolase
BP2897	1.75304	9.28845e-37	3.55615e-35	NAD(P) transhydrogenase subunit alpha
BP2898	2.68907	1.94408e-58	1.81749e-56	pseudogene
BP2899	1.866	6.76912e-41	3.23951e-39	pseudogene
BP2914	1.12498	3.06774e-15	4.08354e-14	RNA polymerase sigma factor
BP2915	1.20728	5.55082e-24	1.36063e-22	exported protein
BP2922	1.25115	0.0109003	0.0236672	TonB-dependent receptor
BP2923	1.00612	2.1169e-05	8.63076e-05	lipoprotein
BP2928	-1.00888	0.000972444	0.00276857	membrane transport protein
BP2937	-1.10335	1.10189e-12	1.18347e-11	hypothetical protein
BP2940	-1.78652	3.45455e-09	2.55281e-08	integral membrane protein
BP2961	3.276	1.22308e-19	2.34132e-18	30S ribosomal protein S9
BP2962	2.91733	5.92853e-42	3.17769e-40	50S ribosomal protein L13
BP2963	1.15333	4.94635e-22	1.06905e-20	ABC transporter substrate-binding protein
BP2974	-1.24884	0.000387131	0.00120734	integral membrane protein
BP2975	-1.25264	3.72024e-06	1.72695e-05	GntR family transcriptional regulator
BP2982	1.23621	1.08639e-25	2.95086e-24	pseudogene
BP2983	-1.35393	5.05981e-18	8.26847e-17	ribonucleotide-diphosphate reductase subunit alpha
BP3011	2.15722	5.01461e-33	1.69401e-31	hypothetical protein
BP3037	1.51112	2.01973e-25	5.37704e-24	hypothetical protein
BP3040	1.71646	1.74403e-53	1.3747e-51	hemolysin
BP3062	2.41371	2.1852e-38	9.24683e-37	integral membrane transport protein
BP3063	1.30888	6.42068e-17	9.59522e-16	aminohydrolase
BP3068	1.02436	2.47633e-10	2.11355e-09	adenosylhomocysteinase
BP3069	-1.86404	1.0194e-23	2.46867e-22	glycosyl transferase family protein
BP3070	-1.23769	6.41956e-10	5.25593e-09	hypothetical protein
BP3087	-1.14225	9.98798e-12	9.72195e-11	ATP-dependent protease ATPase subunit HslU
BP3098	-1.74481	0.00958946	0.0212044	hypothetical protein
BP3099	-1.81337	0.00383956	0.00945196	exported protein
BP3105	1.06701	1.89879e-09	1.46791e-08	molybdate ABC transporter substrate-binding protein
BP3106	1.7318	2.85531e-08	1.85734e-07	exported protein
BP3131	1.69246	3.16278e-39	1.42858e-37	oxidoreductase
BP3132	2.45593	2.18649e-12	2.27712e-11	hypothetical protein
BP3134	-1.25014	1.16932e-09	9.19892e-09	homogentisate 12-dioxygenase
BP3161	-1.47337	2.48451e-07	1.40277e-06	peptide ABC transporter permease
BP3162	-1.09999	4.80344e-09	3.49815e-08	pseudogene
BP3163	-1.63947	1.50288e-14	1.87046e-13	hypothetical protein
BP3167	-1.12434	1.154e-07	6.88293e-07	pseudogene
BP3167A	-1.08185	5.15284e-05	0.000193051	pseudogene
BP3170	-1.1382	1.22632e-07	7.29259e-07	urease accessory protein
BP3181	-1.66629	1.15921e-19	2.22968e-18	SpoVR family protein
BP3182	-1.18478	2.99917e-14	3.62062e-13	hypothetical protein
BP3187	-1.05802	8.35061e-05	0.000297601	pseudogene
BP3205	1.66227	1.25074e-09	9.80116e-09	pseudogene
BP3207	1.79291	4.17974e-06	1.91737e-05	fatty acid desaturase
BP3209	1.84982	3.05677e-21	6.30166e-20	pseudogene
BP3228	1.21648	3.09914e-16	4.34096e-15	septum site-determining protein
BP3229	1.05598	2.10281e-13	2.3947e-12	cell division topological specificity factor
BP3238	1.21012	6.03099e-21	1.21832e-19	glycosyl transferase family protein
BP3239	1.08	7.85874e-13	8.53842e-12	LysR family transcriptional regulator
BP3239A	1.50955	1.53413e-22	3.38857e-21	exported protein
BP3244	1.67994	4.91163e-16	6.78514e-15	oxidoreductase
BP3255	-1.44147	1.06131e-15	1.44625e-14	LysR family transcriptional regulator
BP3262	1.19561	3.38483e-09	2.51516e-08	anthranilate phosphoribosyltransferase
BP3281	1.10722	4.01674e-15	5.24263e-14	inner membrane ATP synthase
BP3282	1.14233	7.3257e-18	1.17328e-16	ATP synthase subunit A
BP3283	1.24333	7.41362e-18	1.18265e-16	ATP synthase subunit C
BP3284	1.28594	4.24775e-16	5.88827e-15	ATP synthase subunit B
BP3285	1.05959	1.74934e-10	1.5321e-09	ATP synthase subunit delta
BP3303	-1.33282	1.72869e-11	1.64676e-10	ADP-dependent (S)-NAD(P)H-hydrate dehydratase
BP3324	1.17339	3.03034e-13	3.4219e-12	pseudogene
BP3329	1.01848	2.36919e-12	2.45468e-11	LPS-assembly protein LptD
BP3371	-1.92779	0.000253071	0.000821765	hypothetical protein
BP3372	-1.4732	0.00753582	0.0171531	hypothetical protein
BP3375	-1.2888	0.00613729	0.0143275	hypothetical protein
BP3432	-1.24327	4.67629e-23	1.07421e-21	sulfite reductase
BP3433	-1.5236	1.60802e-31	5.25548e-30	hypothetical protein
BP3440	2.69503	3.19671e-88	6.76357e-86	exported protein
BP3454	1.51306	2.84938e-05	0.000113524	lipoprotein
BP3457	-1.03488	1.03537e-08	7.22599e-08	LysR family transcriptional regulator
BP3470	1.82293	1.46394e-39	6.84309e-38	ferredoxin
BP3471	1.69974	4.38365e-36	1.64269e-34	phosphopantetheine adenylyltransferase
BP3477	1.03173	0.00243722	0.0063129	binding-protein-dependent transport system inner membrane protein
BP3479	1.7301	3.74995e-25	9.8528e-24	pseudogene
BP3481	2.36403	4.52393e-62	4.91519e-60	exported protein
BP3483	1.2276	1.06633e-16	1.56447e-15	haloacid dehalogenase
BP3497	1.7537	4.34679e-23	1.00426e-21	hypothetical protein
BP3498	1.78983	1.11156e-18	1.95985e-17	hypothetical protein
BP3499	1.61315	1.18111e-18	2.0734e-17	hypothetical protein
BP3500	2.50239	8.91952e-55	7.79489e-53	dehydrogenase
BP3501	3.36909	9.96484e-69	1.29222e-66	exported protein
BP3517	-1.36916	7.47834e-10	6.03674e-09	membrane protein
BP3518	-1.4676	4.45114e-15	5.7908e-14	phospholipase D family protein
BP3522	-1.50857	4.41319e-36	1.64269e-34	membrane protein
BP3530	1.30018	1.42537e-16	2.03914e-15	DNA-binding protein HU-beta
BP3540	1.3528	2.20242e-18	3.76755e-17	hypothetical protein
BP3543	1.05527	8.6667e-15	1.10604e-13	D-isomer specific 2-hydroxyacid dehydrogenase
BP3544	1.42782	1.10233e-06	5.58108e-06	lipoprotein
BP3546	-1.08756	0.000133522	0.000455654	hypothetical protein
BP3561	1.19346	6.8295e-19	1.23115e-17	peptidyl-prolyl cis-trans isomerase
BP3568	3.47009	7.3456e-157	4.92155e-154	exported protein
BP3569	2.67544	2.19995e-39	1.00498e-37	branched-chain amino acid ABC transporter permease
BP3570	2.8317	5.79712e-50	4.23717e-48	branched-chain amino acid ABC transporter permease/ATP-binding protein
BP3575	1.31655	6.72484e-14	7.81325e-13	exported protein
BP3576	1.20974	1.10911e-07	6.62497e-07	ABC transporter ATP-binding protein
BP3577	1.15675	2.99659e-12	3.08879e-11	ABC transporter ATP-binding protein
BP3596	-1.02195	0.0104783	0.022868	cobalmin ABC transporter substrate-binding protein
BP3613	2.06086	7.14683e-42	3.7803e-40	50S ribosomal protein L3
BP3614	2.63567	3.8536e-58	3.52079e-56	50S ribosomal protein L4
BP3615	2.34972	9.7705e-54	7.85548e-52	50S ribosomal protein L23
BP3616	2.18586	7.96183e-42	4.14481e-40	50S ribosomal protein L2
BP3617	2.02503	2.1721e-55	1.94041e-53	30S ribosomal protein S19
BP3618	1.83688	2.77534e-45	1.74326e-43	50S ribosomal protein L22
BP3619	1.83413	2.97461e-38	1.23483e-36	30S ribosomal protein S3
BP3620	1.94037	4.95564e-41	2.4002e-39	50S ribosomal protein L16
BP3621	1.89772	1.00866e-45	6.53999e-44	50S ribosomal protein L29
BP3622	1.92513	6.48103e-43	3.569e-41	30S ribosomal protein S17
BP3643	1.69109	4.39515e-27	1.24426e-25	50S ribosomal protein L17
BP3664	1.2011	6.52077e-06	2.87114e-05	hypothetical protein
BP3665	1.21541	4.30576e-06	1.97004e-05	pseudogene
BP3674	1.62135	2.1167e-18	3.63638e-17	ABC transporter substrate-binding protein
BP3675	1.96068	3.0649e-14	3.67788e-13	ABC transporter permease
BP3676	1.35513	2.13408e-10	1.84892e-09	ABC transporter ATP-binding protein
BP3687	-2.32995	1.36966e-30	4.33545e-29	4-hydroxy-tetrahydrodipicolinate synthase
BP3688	-1.15385	0.00127649	0.00352679	pseudogene
BP3694	-1.61545	0.00303884	0.00766863	pseudogene
BP3695	-2.12487	3.89879e-05	0.000150703	hydroxymethylglutaryl-CoA lyase
BP3696	-1.66446	0.0105137	0.0229328	exported protein
BP3708	-1.56283	7.54762e-08	4.62522e-07	zinc-binding dehydrogenase
BP3709	-1.21052	3.87614e-10	3.23952e-09	racemase
BP3710	1.02742	1.16408e-16	1.68939e-15	TetR family transcriptional regulator
BP3715	1.34728	0.000810037	0.00235626	LysR family transcriptional regulator
BP3719	-1.66391	0.0051755	0.0122819	branched-chain amino acid ABC transporter permease
BP3725	-1.35842	1.64263e-09	1.27972e-08	nicotinate-nucleotide pyrophosphorylase
BP3744	1.30303	3.83779e-30	1.18676e-28	cytochrome c oxidase subunit 2
BP3748	-1.55171	0.00413247	0.0101111	RNA polymerase sigma factor RpoH
BP3752	-1.05099	5.16028e-08	3.26682e-07	hypothetical protein
BP3782	2.39994	2.05923e-30	6.46726e-29	hypothetical protein
BP3783	1.50518	8.04217e-42	4.14481e-40	pertussis toxin subunit 1
BP3784	1.80281	3.81931e-43	2.16248e-41	pertussis toxin subunit 2
BP3785	1.4702	4.00112e-39	1.76753e-37	pertussis toxin subunit 4
BP3786	1.14512	4.26571e-23	9.94605e-22	pertussis toxin subunit 5
BP3787	1.49254	1.65388e-47	1.12688e-45	pertussis toxin subunit 3
BP3788	1.47952	1.41978e-44	8.51865e-43	type IV secretion system protein PtlA
BP3789	1.53558	1.65153e-38	7.06293e-37	type IV secretion system protein PtlB
BP3790	1.8088	2.96755e-67	3.5087e-65	type IV secretion system protein PtlC
BP3791	1.55046	7.20473e-28	2.14541e-26	type IV secretion system protein PtlD
BP3792	1.31922	6.65648e-12	6.5909e-11	type IV secretion system protein PtlI
BP3793	1.72391	1.08025e-48	7.6186e-47	type IV secretion system protein PtlE
BP3794	1.84419	7.5079e-54	6.15955e-52	type IV secretion system protein PtlF
BP3795	2.06807	2.97128e-61	3.06271e-59	type IV secretion system protein PtlE
BP3796	2.08854	1.67044e-54	1.42876e-52	type IV secretion system protein PtlH
BP3797	1.16451	1.74729e-11	1.66055e-10	membrane protein
BP3822	1.07083	1.60707e-18	2.80888e-17	hypothetical protein
BP3826	1.36914	1.16287e-16	1.68939e-15	membrane protein
BP3827	1.39402	1.31305e-24	3.34079e-23	exported protein
BP3832	1.07852	5.96864e-17	8.98649e-16	cell division ATP-binding protein
BP3835	2.96435	8.49958e-150	4.27104e-147	pseudogene
BP3838	-1.22491	4.84767e-18	7.95414e-17	ubiE/COQ5 methyltransferase family protein
BP3843	1.01444	1.06631e-13	1.23177e-12	lipoprotein
BP3867	1.20422	7.84534e-17	1.1595e-15	exported protein
BP3868	1.3821	3.08401e-07	1.71476e-06	membrane protein
BP3871	1.55228	5.04679e-19	9.18014e-18	cold shock-like protein
BPt13	1.21949	3.7468e-13	4.21909e-12
BPt14	1.38081	3.33314e-14	3.97603e-13
BPt15	1.19511	4.89238e-09	3.55648e-08
BPt20	2.01119	5.87566e-12	5.84657e-11
BPt30	2.09851	0.000526699	0.00159919
BPt34	1.21697	1.001e-06	5.11963e-06
BPt38	-1.26447	1.77808e-06	8.62229e-06
BPt44	1.06542	5.28602e-07	2.8034e-06
BPt48	1.37718	1.34233e-22	2.99786e-21
BPt50	-2.37592	0.00250968	0.00647973
BPt51	1.88542	2.30571e-25	6.09799e-24
Candidate_Transcript_013	2.44103	2.12259e-62	2.37023e-60	not_annotated
Candidate_Transcript_030	-1.27756	4.68829e-15	6.07965e-14	not_annotated
Candidate_Transcript_037	-1.14225	4.36724e-05	0.000166568	not_annotated
Candidate_Transcript_047	1.16224	1.39688e-05	5.83121e-05	not_annotated
Candidate_Transcript_048	-1.00257	9.44047e-06	4.05456e-05	not_annotated
Candidate_Transcript_105	-1.30669	0.00498352	0.0119036	not_annotated
Candidate_Transcript_117	1.41307	1.41334e-14	1.77551e-13	not_annotated
Candidate_Transcript_164	-2.66358	0.00616946	0.0143775	not_annotated
Candidate_Transcript_206	1.47732	5.27962e-27	1.4739e-25	not_annotated
Candidate_Transcript_207	1.16131	2.66256e-18	4.51624e-17	not_annotated
Candidate_Transcript_233	1.02751	3.43688e-05	0.000134399	not_annotated
Candidate_Transcript_261	1.49571	1.87416e-06	9.04458e-06	not_annotated
Candidate_Transcript_267	-1.55572	5.38496e-07	2.84836e-06	not_annotated
Candidate_Transcript_273	-1.00952	0.0189965	0.0386272	not_annotated
Candidate_Transcript_276	-1.9479	1.43377e-13	1.6421e-12	not_annotated
Candidate_Transcript_277	-1.64215	1.47127e-14	1.8368e-13	not_annotated
Candidate_Transcript_298	1.09942	0.000765019	0.00224153	not_annotated
Candidate_Transcript_305	1.32514	0.000800501	0.00233221	not_annotated
Candidate_Transcript_319	1.68987	3.05927e-05	0.000121404	not_annotated
Candidate_Transcript_338	-1.01748	0.00127752	0.00352721	not_annotated
Candidate_Transcript_353	1.51767	6.05794e-19	1.09698e-17	not_annotated
Candidate_Transcript_365	-1.13396	7.83501e-07	4.05363e-06	not_annotated
Candidate_Transcript_371	-1.34031	2.54251e-05	0.000102311	not_annotated
Candidate_Transcript_373	-1.29039	0.000117594	0.000407174	not_annotated
Candidate_Transcript_374	1.67226	7.52429e-13	8.26439e-12	not_annotated
Candidate_Transcript_375	2.21849	2.05218e-18	3.54067e-17	not_annotated
Candidate_Transcript_376	2.35983	1.07952e-18	1.91176e-17	not_annotated
Candidate_Transcript_377	2.17835	8.52476e-24	2.07694e-22	not_annotated
Candidate_Transcript_379	-1.36574	0.00352216	0.00874557	not_annotated
Candidate_Transcript_385	-1.55419	0.0168821	0.0348209	not_annotated
Candidate_Transcript_388	-2.23861	0.0181166	0.0370818	not_annotated
Candidate_Transcript_430	2.01917	6.36762e-17	9.55143e-16	not_annotated
Candidate_Transcript_447	-1.48946	0.0161836	0.0336044	not_annotated
Candidate_Transcript_459	-1.11246	0.0115587	0.0248748	not_annotated
Candidate_Transcript_464	1.07791	4.63383e-05	0.000174911	not_annotated
Candidate_Transcript_468	1.03175	3.92032e-16	5.47211e-15	not_annotated
Candidate_Transcript_476	1.43026	4.86128e-06	2.19577e-05	not_annotated
Candidate_Transcript_513	-1.18929	0.0138506	0.0292126	not_annotated
Candidate_Transcript_521	-1.18518	0.00489048	0.0117232	not_annotated
Candidate_Transcript_527	2.54116	5.03325e-60	4.93504e-58	not_annotated
