# Supplementary material for: Comparative Integrated Omics Analysis of the Hfq Regulon in Bordetella pertussis
Source: Int J Mol Sci. 2019 Jun 24;20(12):3073. doi: 10.3390/ijms20123073 (PMC6627887; doi:10.3390/ijms20123073)
Supplement: Supplementary file 1 [file ijms-20-03073-s001.zip › ijms-532075-SI/Table S2.xlsx]

## Sheet: q-value < 0.05
Table S2. List of significantly differentially produced proteins
UniProt	Gene ID	log2FC hfq/wt	q-value	Fasta header
Q7VWI0	BP2271	9.74747	0.003	Putative regulatory lipoprotein
Q7VVJ2	fhaS	6.4666	0.00302439	Adhesin
Q7VTM2	BP3501	4.8592	0.0100351	Putative exported protein
Q7VWA8	BP2352	4.49976	0.00729412	Putative periplasmic substrate-binding transport protein
Q7VS39	BP0612	4.08396	0.00296104	Putative exported protein
Q7VYI0	BP1358	3.92603	0	Putative exported protein
Q7VRZ6	BP0663	3.36636	0.0112727	Uncharacterized protein
Q7VTH2	BP3568	3.3198	0	Putative exported protein
Q7VV75	fadD	3.18682	0.00354286	Long-chain-fatty-acid--CoA ligase (EC 6.2.1.3)
Q7VRZ4	BP0665	3.13584	0.00386441	Thymidine diphosphoglucose 4,6-dehydratase
Q7VVK8	BP2648	3.07664	0.00350515	Uncharacterized protein
Q7VTM4	BP3499	2.92729	0.0112461	Uncharacterized protein
Q7VUG5	BP3131	2.9264	0	Putative oxygenase
Q7VY71	smoM	2.91501	0.00590476	Putative periplasmic solute-binding protein
Q7VXA4	BP1900	2.91215	0	Putative exported protein
Q7VVI7	paaK	2.83755	0	Phenylacetate-coenzyme A ligase (EC 6.2.1.30) (Phenylacetyl-CoA ligase)
Q7VSK7	atoE	2.79566	0.00281818	Putative short-chain fatty acids transporter
Q7VV14	pntaA	2.67525	0.00317949	NAD(P) transhydrogenase, subunit alpha part 1 (EC 1.6.1.2)
Q7VX60	BP1948	2.59947	0.00344444	Branched-chain amino acid-binding protein
Q7VRZ5	BP0664	2.56356	0.00775	Putative exported protein
Q7VX03	BP2024	2.55463	0.0315138	Uncharacterized protein
Q7VTM5	BP3498	2.50958	0.00383471	Uncharacterized protein
Q7VTM6	BP3497	2.50499	0.0176885	Uncharacterized protein
Q7VUG2	hmgA	2.47265	0.0132844	Homogentisate 1,2-dioxygenase (HGDO) (EC 1.13.11.5) (Homogentisate oxygenase)
Q7VYA5	BP1445	2.40503	0.00321127	Probable acyl-CoA dehydrogenase
Q7VW96	prpC	2.23198	0.00317757	Citrate synthase
Q7VVR2	rpmI	2.20913	0.0240388	50S ribosomal protein L35
Q7VW38	mucD	2.18939	0.00364706	Periplasmic serine endoprotease DegP-like (EC 3.4.21.107)
Q7VVH3	BP2692	2.09765	0.00326316	ABC-transport protein, solute-binding component
Q7VTK7	BP3524	2.0892	0.0035625	Putative acetyltransferase
Q7VS21	BP0635	2.08603	0.0313573	Probable enoyl-CoA hydratase (EC 4.2.1.17)
Q7VY69	BP1489	2.05858	0.00293103	Putative membrane protein
Q7W0N4	BP0064	2.0297	0.00991908	Uncharacterized protein
Q7VXZ7	glnH	1.97985	0.00953846	Glutamine-binding periplasmic protein
Q7VT77	BP3674	1.96705	0.00409639	Periplasmic solute-binding protein
Q7VYH9	BP1359	1.96694	0.00288608	Putative mandelate racemase
Q7VTN8	BP3481	1.89846	0.00810667	Putative exported protein
Q7VVT8	BP2549	1.89469	0.00395349	Putative sugar transport protein
Q7W0N0	BP0069	1.874	0.0481236	Putative exported protein
Q7VTK5	rnr	1.81076	0	Ribonuclease R (RNase R) (EC 3.1.13.1)
Q7VU20	BP3320	1.81003	0.00285	Uncharacterized protein
P04979	ptxC	1.7639	0.00407143	Pertussis toxin subunit 3 (PTX S3) (Islet-activating protein S3) (IAP S3)
P0A3E3	fur	1.69587	0.00442857	Ferric uptake regulation protein (Ferric uptake regulator)
Q7VWW8	BP2068	1.67249	0.00826667	Putative exported protein
Q7VYH8	BP1360	1.66986	0.00253061	2-dehydropantoate 2-reductase (EC 1.1.1.169) (Ketopantoate reductase)
Q7W061	BP0301	1.66863	0	Putative ABC transporter substrate binding protein
P04977	ptxA	1.61587	0.00427586	Pertussis toxin subunit 1 (PTX S1), (NAD-dependent ADP-ribosyltransferase) (EC 2.4.2.-)
Q7VUN9	bllY	1.585	0.0056	Putative hemolysin
P0A3R5	ptxD	1.57373	0.00288136	Pertussis toxin subunit 4 (PTX S4) (Islet-activating protein S4) (IAP S4)
Q7VW64	BP2403	1.56177	0.00295238	Putative electron transfer flavoprotein-ubiquinone oxidoreductase
Q7VY70	BP1488	1.56018	0.00393103	Putative membrane protein
Q7W0A0	BP0250	1.50342	0.00248	Putative exported protein
Q7VTS1	BP3440	1.50152	0.00496	Putative exported protein
Q7VZZ4	BP0722	1.47829	0.00312329	Probable amidase
Q7VYN1	livJ	1.46342	0.00335135	Leu/ile/val-binding protein
Q7VWG5	BP2291	1.45446	0.0026383	Tartrate dehydrogenase (EC 1.1.1.93)
Q7VTP4	coaD	1.42745	0.0034	Phosphopantetheine adenylyltransferase (EC 2.7.7.3)
Q7VVC2	BP2755	1.41278	0.00382022	Putative exported protein
Q7VZ27	bipA	1.38952	0.00688889	Putative outer membrane ligand binding protein
Q7VY31	BP1532	1.38223	0.003712	Putative amino acid-binding periplasmic protein
Q7VUG6	BP3130	1.35322	0.00330097	Putative cyclase
Q7VW58	acsA	1.31898	0.00414545	Acetyl-coenzyme A synthetase (AcCoA synthetase) (Acs) (EC 6.2.1.1)
Q7VYZ3	BP1156	1.29928	0.0445283	Conserved hypotheticals protein
Q7VYA3	mmsB	1.18838	0.00367742	3-hydroxyisobutyrate dehydrogenase (HIBADH) (EC 1.1.1.31)
Q7VVI5	paaG	1.17031	0.003625	Probable enoyl-CoA hydratase (EC 4.2.1.17)
Q7VVR3	rplT	1.15008	0.0232664	50S ribosomal protein L20
Q7VVK4	BP2653	1.14629	0.00459259	Putative exported protein
P04978	ptxB	1.13618	0.0088	Pertussis toxin subunit 2 (PTX S2) (Islet-activating protein S2) (IAP S2)
Q7VUU2	BP2981	1.11581	0.0397653	Putative AsnC-family transcriptional regulator
Q7W019	BP0682	1.11538	0.00361905	Putative exported protein
Q7VUZ3	bfrG	1.0457	0.00356923	Putative TonB-dependent receptor
Q7VZE3	BP0972	1.04565	0.0353878	Uncharacterized protein
Q7VS81	BP0561	1.03362	0.00390805	Putative exported protein
Q7VV51	BP2853	1.0092	0.026982	Probable short chain dehydrogenase
Q7VZX4	rplU	0.996768	0.00925926	50S ribosomal protein L21
Q7VSD1	BP0502	0.99459	0.00419753	Integrase
Q7VY88	mobA	0.993218	0.00346939	Molybdenum cofactor guanylyltransferase (MoCo guanylyltransferase) (EC 2.7.7.77)
Q7VXZ0	BP1581	0.989789	0.0037377	Putative oxidoreductase
Q7VWU8	BP2093	0.979644	0.00982927	Enoyl-CoA hydratase/isomerase-like protein
Q7VZZ3	BP0723	0.972644	0.0252903	Probable ABC transporter, ATP-binding protein
Q9X6Y8	murB	0.967525	0.0291718	UDP-N-acetylenolpyruvoylglucosamine reductase (EC 1.3.1.98)
Q7VU52	BP3277	0.965864	0.00430189	Putative enoyl-CoA hydratase
Q7VZ50	BP1087	0.963621	0.00920245	Uncharacterized protein
Q7VTJ3	BP3543	0.961474	0.0106154	Putative D-isomer specific 2-hydroxyacid dehydrogenase
Q7VV50	BP2854	0.953388	0.026825	Probable short chain dehydrogenase
Q7VSU5	BP3827	0.910841	0.00835443	Putative exported protein
Q7VSH0	BP0454	0.902348	0.0113053	Putative exported protein
Q7VXZ5	glnQ	0.901049	0.0176163	Glutamine transport ATP-binding protein
Q7VT64	BP3689	0.895892	0.0331532	Putative membrane protein
Q7VS29	BP0624	0.890816	0.0206595	Putative substrate-CoA ligase
Q7VZE8	BP0964	0.855069	0.0113651	Probable acyl-CoA dehydrogenase
Q79H47	bplC	0.843984	0.00336634	Lipopolysaccharide biosynthesis protein
Q7VXP1	BP1706	0.807934	0.0194462	Probable ATP-binding ABC transporter protein
Q7VTC4	rpsQ	0.803811	0.0111739	30S ribosomal protein S17
Q7VSX9	ptlC	0.798556	0.00380328	Type IV secretion system protein PtlC (Pertussis toxin liberation protein C)
Q7VW87	BP2378	0.798143	0.0205818	Putative transferase
Q7VTP7	BP3468	0.797801	0.0164891	Uncharacterized protein
Q7W032	BP0334	0.776382	0.0109153	Putative exported protein
Q7W0J4	BP0122	0.764853	0.0417157	Sugar ABC transporter, ATP-binding protein
Q7VSR1	BP3867	0.760494	0.0184591	Putative exported protein
Q79H45	bplA	0.737807	0.0179602	Probable oxidoreductase
Q7VS70	trkA	0.732974	0.0165812	Trk system potassium uptake protein
Q7VVS5	pyrB	0.70752	0.00325714	Aspartate transcarbamoylase (EC 2.1.3.2)
Q7VUR2	secA	0.70303	0.0115862	Protein translocase subunit SecA
Q7VT14	ctaD	0.702722	0.0283771	Cytochrome c oxidase subunit 1 (EC 1.9.3.1)
Q7VSG9	BP0455	0.701278	0.00953846	Putative membrane protein
Q79H46	bplB	0.69686	0.0457156	Probable acetyltransferase
Q7VVV4	BP2532	0.687144	0.0164407	Uncharacterized protein
Q7VUM2	BP3063	0.686755	0.0381855	Putative aminohydrolase
Q7VTG5	BP3575	0.685579	0.0166524	Putative exported protein
Q7VUH8	BP3117	0.681554	0.00243137	Putative restriction endonuclease
Q7VV83	BP2802	0.6699	0.0272493	Putative exported protein
Q7VVU4	BP2542	0.669303	0.02741	Uncharacterized protein
Q7VVH2	BP2693	0.658426	0.0232542	Putative gamma-glutamyltranspeptidase
Q7VTC7	rpsC	0.652648	0.023527	30S ribosomal protein S3
Q7VZT1	BP0806	0.642911	0.0476339	Methylaspartate ammonia-lyase (EC 4.3.1.2)
Q7VWH3	BP2280	0.642555	0.0233927	Putative sulfurtransferase
Q7VYZ8	BP1151	0.634162	0.0285402	Uncharacterized protein
Q7VUH9	BP3116	0.633288	0.00365354	Putative modification methylase
Q7VTK1	BP3535	0.626503	0.0163463	Sensor kinase protein
Q7VZY9	BP0727	0.621031	0.0312423	Probable transcriptional regulator
Q7VT78	BP3673	0.617884	0.00300885	LysR-family transcriptional regulator
Q7VW39	rnc	0.617757	0.0424019	Ribonuclease 3 (EC 3.1.26.3) (Ribonuclease III) (RNase III)
Q7W010	lptA	0.604753	0.0302809	Lipopolysaccharide export system protein LptA
Q7VUV7	BP2963	0.597209	0.00295652	Putative exported solute binding protein
Q7VUQ1	murD	0.596819	0.0330289	UDP-N-acetylmuramoylalanine--D-glutamate ligase (EC 6.3.2.9)
Q7VV97	BP2788	0.59431	0.0122679	Uncharacterized protein
Q79GN3	lep	0.59388	0.0231189	Signal peptidase I (EC 3.4.21.89)
Q7VVR5	pheT	0.593184	0.00805298	Phenylalanine--tRNA ligase beta subunit (EC 6.1.1.20)
Q7VT13	BP3744	0.580495	0.0032381	Cytochrome c oxidase subunit 2 (EC 1.9.3.1)
Q7VVR4	pheS	0.561249	0.0115484	Phenylalanine--tRNA ligase alpha subunit (EC 6.1.1.20)
Q7VTM1	BP3503	0.557763	0.0231362	LysR-family transcriptional regulator
Q7VUP6	rsmH	0.546779	0.0474169	Ribosomal RNA small subunit methyltransferase H (EC 2.1.1.199)
Q7VZ34	recJ	0.546007	0.0035969	Single-stranded-DNA-specific exonuclease (EC 3.1.-.-)
Q7VYA4	BP1446	0.543282	0.00851613	Enoly-CoA hydratase
Q7VUQ3	murG	0.53968	0.0364534	UDP-N-acetylglucosamine--N-acetylmuramyl-(pentapeptide) pyrophosphoryl-undecaprenol N-acetylglucosamine transferase (EC 2.4.1.227)
Q7VTD2	rplD	0.53465	0.017264	50S ribosomal protein L4
Q7VTN6	BP3483	0.534154	0.00357895	Haloacid dehalogenase-like hydrolase
Q7VU64	trpE	0.530492	0.0419856	Anthranilate synthase component 1 (EC 4.1.3.27)
Q7W0K6	rfbD	0.528424	0.00426667	dTDP-4-dehydrorhamnose reductase (EC 1.1.1.133)
Q7W0C5	BP0220	0.525053	0.0196654	Probable transcriptional regulator
Q79H48	bplD	0.522476	0.0465058	UDP-N-acetylglucosamine 2-epimerase
Q7VWZ0	proA	0.520575	0.00564029	Gamma-glutamyl phosphate reductase (GPR) (EC 1.2.1.41)
Q7VUG1	fahA	0.515877	0.0233472	Fumarylacetoacetase (EC 3.7.1.2)
Q7VZZ5	BP0721	0.51348	0.0203597	Probable aminotransferase
Q7VZL3	BP0888	0.508196	0.038806	GntR-family transcriptional regulator
Q7VUP9	murE	0.504269	0.023291	Multifunctional fusion protein [Includes: UDP-N-acetylmuramoyl-L-alanyl-D-glutamate--2,6-diaminopimelate ligase (EC 6.3.2.13)
Q7VSV3	BP3819	0.497646	0.0134074	Uncharacterized protein
Q7VVJ6	BP2661	0.493303	0.0170456	Putative exported protein
Q7VU18	BP3322	0.485655	0.00746309	Putative binding-protein-dependent transport protein
Q7VZS4	BP0816	0.474953	0.0471927	Uncharacterized protein
Q7VVX7	hrcA	0.474436	0.0202784	Heat-inducible transcription repressor HrcA
Q7VXW8	fpr	0.472652	0.00309091	Ferredoxin--NADP reductase (EC 1.18.1.2)
Q7VRZ2	BP0667	0.470908	0.0054069	AsnC-family transcriptional regulator
Q7VZ83	BP1047	0.44964	0.00340299	Putative secreted protein
Q7VVX5	BP2506	0.448612	0.0130467	DNA repair protein RecN (Recombination protein N)
Q7VUQ7	ftsA	0.436921	0.0311261	Cell division protein FtsA
Q7VYV5	BP1202	0.436865	0.0483946	TetR-family transcriptional regulator
Q7VZD4	BP0983	0.425267	0.0330862	LysR-family transcriptional regulator
Q7VZ45	BP1092	0.421253	0.00303571	Probable two-component histidine kinase
Q7VUQ4	murC	0.410987	0.0286225	UDP-N-acetylmuramate--L-alanine ligase (EC 6.3.2.8) (UDP-N-acetylmuramoyl-L-alanine synthetase)
Q7VUV8	rplM	0.391928	0.0419177	50S ribosomal protein L13
Q7VY96	gpmB	0.391239	0.0389027	Probable phosphoglycerate mutase 2 (EC 5.4.2.1)
Q7VUP1	BP3037	0.386332	0.0329819	Uncharacterized protein
Q79GT7	bvgR	0.383382	0.0192977	Regulatory protein BvgR
Q7VTD3	rplC	0.369663	0.0487686	50S ribosomal protein L3
Q7VS24	BP0630	0.363824	0.00840764	Probable transcriptional regulator
Q7VX96	cysS	0.349712	0.0225123	Cysteine--tRNA ligase (EC 6.1.1.16) (Cysteinyl-tRNA synthetase) (CysRS)
Q7VYI2	BP1355	0.344381	0.0478281	Probable LacI-family transcriptional regulator
Q7VWX4	BP2060	0.338366	0.0208826	Uncharacterized protein
Q7VVJ1	purL	0.332222	0.0457183	Phosphoribosylformylglycinamidine synthase (FGAM synthase) (FGAMS) (EC 6.3.5.3)
Q7VZC5	aceE	0.32181	0.0424952	Pyruvate dehydrogenase E1 component (EC 1.2.4.1)
Q7W0J5	BP0121	0.319103	0.0263849	Probable extracellular solute-binding protein
Q7VTR9	pyrD	0.317042	0.0206569	Dihydroorotate dehydrogenase (quinone) (EC 1.3.5.2) (DHOdehase) (DHOD) (DHODase) (Dihydroorotate oxidase)
Q7VV20	purB	0.311951	0.0162667	Adenylosuccinate lyase (ASL) (EC 4.3.2.2) (Adenylosuccinase)
Q7VVZ2	icd	0.300669	0.0167241	Isocitrate dehydrogenase [NADP] (EC 1.1.1.42)
Q7VY03	BP1563	0.291018	0.0209571	Putative chromate reductase
Q7VXE1	alaS	0.283517	0.0109036	Alanine--tRNA ligase (EC 6.1.1.7) (Alanyl-tRNA synthetase) (AlaRS)
Q7VSG5	topB	0.280616	0.0274798	DNA topoisomerase iii (EC 5.99.1.2)
Q7VW76	pyrG	0.278686	0.0319559	CTP synthase (EC 6.3.4.2)
Q7VS00	BP0659	0.277807	0.0283164	Probable zinc-binding dehydrogenase
Q7VSN4	pyrE	0.276505	0.0332267	Orotate phosphoribosyltransferase (OPRT) (OPRTase) (EC 2.4.2.10)
Q7VUS9	fabG	0.236811	0.01176	Biotin carboxylase (EC 6.3.4.14) (EC 6.4.1.2)
Q7VSL9	BP0387	0.234512	0.0338769	Putative exported protein
Q7VTR2	BP3452	0.233093	0.0266584	GntR family transcriptional regulator
Q7VZN3	mfd	0.229085	0.0318681	Transcription-repair-coupling factor (TRCF) (EC 3.6.4.-)
Q7VZQ0	nuoF	0.225583	0.0489251	NADH-quinone oxidoreductase subunit F (EC 7.1.1.-)
Q7VU85	BP3238	0.21986	0.0260759	Putative glycosyl transferase
Q7VTD1	rplW	0.216013	0.0175447	50S ribosomal protein L23
Q7VT04	gltB	0.207183	0.0131636	Glutamate synthase [NADPH] large chain (EC 1.4.1.13)
Q7VXB3	BP1887	0.20612	0.0474101	Putative exported protein
Q7VZQ2	nuoD	0.196476	0.0330674	NADH-quinone oxidoreductase subunit D (EC 7.1.1.-) (NADH dehydrogenase I subunit D) (NDH-1 subunit D)
Q7VZT0	BP0807	0.169132	0.0497354	Putative exported protein
Q7VSL7	rsmI	0.142741	0.0225915	Ribosomal RNA small subunit methyltransferase I (EC 2.1.1.198)
Q7VY72	BP1485	0.141837	0.0481261	Putative membrane protein
Q7W0F7	metG	0.140027	0.0391253	Methionine--tRNA ligase (EC 6.1.1.10) (Methionyl-tRNA synthetase) (MetRS)
Q7VZ03	comL	0.13798	0.0423007	Outer membrane protein assembly factor BamD
Q79H51	bplL	0.129173	0.0485523	Lipopolysaccharide biosynthesis protein
Q7VT30	BP3727	0.111672	0.0124466	Putative glycosyl transferases
Q7VTE8	metH	0.0616817	0.0330504	Methionine synthase (EC 2.1.1.13) (5-methyltetrahydrofolate--homocysteine methyltransferase)
Q7W0P9	BP0043	-0.1284	0.0235739	Putative exported protein
Q7VWW2	BP2075	-0.154165	0.032938	Putative efflux system inner membrane protein
Q7VZ84	secD	-0.166097	0.0357266	Protein translocase subunit SecD
Q7VX12	acnA	-0.174118	0.0194436	Aconitate hydratase (Aconitase) (EC 4.2.1.3)
Q7W0C9	sphB1	-0.174153	0.0484554	Autotransporter subtilisin-like protease
Q7VW68	BP2398	-0.174519	0.0234478	Putative L-asparaginase
Q7VZ22	maeB	-0.178544	0.00476923	NADP-dependent malic enzyme (EC 1.1.1.40)
Q7VVV3	ppa	-0.212013	0.0458224	Inorganic pyrophosphatase (EC 3.6.1.1) (Pyrophosphate phospho-hydrolase) (PPase)
P0A4E5	rpoA	-0.215764	0.00298246	DNA-directed RNA polymerase subunit alpha (RNAP subunit alpha) (EC 2.7.7.6)
Q7VZG0	rpsA	-0.220642	0.0266907	30S ribosomal protein S1
Q7VVU5	sucC	-0.220692	0.0161947	Succinate--CoA ligase [ADP-forming] subunit beta (EC 6.2.1.5) (Succinyl-CoA synthetase subunit beta) (SCS-beta)
Q7VW33	fabF	-0.223892	0.0269937	3-oxoacyl-[acyl-carrier-protein] synthase 2 (EC 2.3.1.179)
Q7VVV1	BP2535	-0.228245	0.0038	Putative exported protein
Q7VRX7	ligA	-0.232678	0.0230879	DNA ligase (EC 6.5.1.2) (Polydeoxyribonucleotide synthase [NAD(+)])
Q7VT00	BP3757	-0.239079	0.0466111	Putative ABC transporter, ATP-binding protein
Q7VZU0	pnp	-0.244556	0.0488753	Polyribonucleotide nucleotidyltransferase (EC 2.7.7.8) (Polynucleotide phosphorylase) (PNPase)
Q7W0Q5	glyS	-0.251311	0.0484444	Glycine--tRNA ligase beta subunit (EC 6.1.1.14) (Glycyl-tRNA synthetase beta subunit) (GlyRS)
Q7VXH3	ptpA	-0.252912	0.0355533	Low molecular weight protein-tyrosine-phosphatase (EC 3.1.3.48)
Q7W050	hemL	-0.253101	0.027003	Glutamate-1-semialdehyde 2,1-aminomutase (GSA) (EC 5.4.3.8)
Q7VUK3	BP3083	-0.255118	0.00568116	Putative regulatory protein
Q7VZ73	BP1059	-0.260858	0.0477007	Uncharacterized protein
Q7VY98	carA	-0.2629	0.0325528	Carbamoyl-phosphate synthase small chain (EC 6.3.5.5) (Carbamoyl-phosphate synthetase glutamine chain)
Q7VWL3	bamB	-0.276101	0.00311927	Outer membrane protein assembly factor BamB
Q7VSV9	BP3813	-0.281384	0.023413	AcrB/AcrD/AcrF family protein
Q7TT91	tuf1	-0.286261	0.040361	Elongation factor Tu (EF-Tu)
Q7VV24	BP2886	-0.286483	0.0475251	Putative lipoprotein
Q7VWY9	holA	-0.292373	0.0114255	Putative DNA polymerase III, delta subunit (EC 2.7.7.7)
Q7VTD4	rpsJ	-0.292814	0.0232133	30S ribosomal protein S10
Q7VSN3	gatB	-0.293851	0.0111875	Aspartyl/glutamyl-tRNA(Asn/Gln) amidotransferase subunit B (Asp/Glu-ADT subunit B) (EC 6.3.5.-)
Q7VTG8	BP3572	-0.294303	0.0253802	Putative solute-binding periplasmic protein
Q7VZ57	ftsH	-0.294718	0.0236552	ATP-dependent zinc metalloprotease FtsH (EC 3.4.24.-)
Q7VSY7	hisA	-0.298347	0.0489825	1-(5-phosphoribosyl)-5-[(5-phosphoribosylamino)methylideneamino] imidazole-4-carboxamide isomerase (EC 5.3.1.16)
Q7VY97	carB	-0.300678	0.031694	Carbamoyl-phosphate synthase large chain (EC 6.3.5.5) (Carbamoyl-phosphate synthetase ammonia chain)
Q7VYB3	ppsA	-0.301133	0.0265759	Phosphoenolpyruvate synthase (PEP synthase) (EC 2.7.9.2) (Pyruvate, water dikinase)
P0A323	katA	-0.304607	0.0482348	Catalase (EC 1.11.1.6)
P0A4U8	dapD	-0.305599	0.0328495	2,3,4,5-tetrahydropyridine-2,6-dicarboxylate N-succinyltransferase (EC 2.3.1.117)
Q7VVY2	dnaK	-0.305848	0.033964	Chaperone protein DnaK (HSP70) (Heat shock 70 kDa protein) (Heat shock protein 70)
Q7W001	aspS	-0.306	0.0258286	Aspartate--tRNA(Asp/Asn) ligase (EC 6.1.1.23)
Q7VXZ9	BP1569	-0.307645	0.0234702	Putative lipoprotein
Q7VYC9	tsf	-0.309956	0.0276395	Elongation factor Ts (EF-Ts)
Q7VVC6	BP2751	-0.309977	0.0392258	Putative membrane protein
Q7VS46	secB	-0.313793	0.0182609	Protein-export protein SecB
Q7VWM5	rpoD	-0.313954	0.0266748	RNA polymerase sigma factor RpoD (Sigma-70)
Q7VU00	BP3346	-0.314044	0.0269231	Tol-Pal system protein TolQ
Q7VSM2	argB	-0.314207	0.0311556	Acetylglutamate kinase (EC 2.7.2.8) (N-acetyl-L-glutamate 5-phosphotransferase) (NAG kinase) (NAGK)
Q7VWA1	sdhA	-0.317272	0.0267569	Succinate dehydrogenase flavoprotein subunit (EC 1.3.5.1)
Q7VVC7	BP2750	-0.318889	0.0195424	Lipoprotein
Q7VVA0	BP2785	-0.322142	0.0269091	Putative aminotransferase (EC 2.6.1.17)
Q7VYB0	BP1440	-0.325771	0.0334048	Putative membrane protein
Q7VSI9	BP0428	-0.326578	0.039	Putative GntR-family transcriptional regulator
Q7W0R8	rpoC	-0.327347	0.0271642	DNA-directed RNA polymerase subunit beta' (RNAP subunit beta') (EC 2.7.7.6)
Q7VXY1	BP1590	-0.338116	0.0282963	Probable transcriptional regulator
Q7VW27	rpmF	-0.339279	0.0171167	50S ribosomal protein L32
Q7VW88	BP2377	-0.345531	0.0352977	Putative AMP-binding protein
Q7VRZ3	glmS	-0.345536	0.0233691	Glutamine--fructose-6-phosphate aminotransferase [isomerizing] (EC 2.6.1.16) amidotransferase)
Q7VS40	thiF	-0.348959	0.00335294	Adenylyltransferase (EC 2.7.7.-)
Q7VUK2	BP3084	-0.350438	0.0126792	Uncharacterized protein
P33410	fimC	-0.350585	0.0178889	Outer membrane usher protein FimC
Q7VXI6	clpX	-0.354329	0.00857143	ATP-dependent Clp protease ATP-binding subunit ClpX
P67690	zapD	-0.355162	0.0192985	Cell division protein ZapD (Z ring-associated protein D)
Q7VY73	leuB	-0.357877	0.0394158	3-isopropylmalate dehydrogenase (EC 1.1.1.85) (3-IPM-DH) (Beta-IPM dehydrogenase) (IMDH)
Q7VU60	BP3268	-0.357921	0.0482864	Putative membrane-bound transglycolase
Q7VW74	BP2391	-0.359418	0.036593	Putative aminopeptidase
Q7VZ36	BP1103	-0.359554	0.0420194	Probable short chain dehydrogenase
Q7VUJ9	hslU	-0.362579	0.0282159	ATP-dependent protease ATPase subunit HslU (Unfoldase HslU)
Q7VZB9	gap	-0.362625	0.0472794	Glyceraldehyde-3-phosphate dehydrogenase (EC 1.2.1.-)
Q7VUW0	argC	-0.362695	0.0270152	N-acetyl-gamma-glutamyl-phosphate reductase (AGPR) (EC 1.2.1.38)
Q7VSK8	BP0403	-0.367127	0.0275594	Putative exported protein
Q7VZC9	prlC	-0.367852	0.0165106	Oligopeptidase A (EC 3.4.24.70)
Q7VT71	glcB	-0.378063	0.0259108	Malate synthase G (EC 2.3.3.9)
Q7VZ18	odhA	-0.382408	0.00314815	2-oxoglutarate dehydrogenase E1 component (EC 1.2.4.2)
Q7W0H0	BP0162	-0.384573	0.0455341	Putative membrane protein
Q7VUW1	BP2959	-0.387594	0.026852	Putative integral membrane protein
Q7VVC9	BP2747	-0.390599	0.0123269	Putative ABC transport solute-binding protein
Q7VSM4	BP0381	-0.394805	0.048337	Putative TetR-family transcriptional regulator
Q7VU53	BP3276	-0.400631	0.0193708	Uncharacterized protein
Q7VV05	aroG	-0.40631	0.0273294	Phospho-2-dehydro-3-deoxyheptonate aldolase (EC 2.5.1.54)
Q7VXA8	oplaH	-0.40733	0.0165614	5-oxoprolinase (EC 3.5.2.9)
Q7VSR6	BP3862	-0.410008	0.0393185	Putative extracellular solute-binding protein
Q7VZ59	glmM	-0.410491	0.0108485	Phosphoglucosamine mutase (EC 5.4.2.10)
Q7VYY7	BP1163	-0.419025	0.0392217	Probable short-chain dehydrogenase
Q7VSM1	BP0385	-0.419188	0.0313296	Putative exported protein
Q7VUR4	BP3012	-0.421454	0.0324649	Putative membrane protein
Q7VSN6	gdhA	-0.425231	0.0174032	Glutamate dehydrogenase
Q7VTE5	thiG	-0.430859	0.0268624	Thiazole synthase (EC 2.8.1.10)
Q7W0D7	thiC	-0.432563	0.00308108	Phosphomethylpyrimidine synthase (EC 4.1.99.17)
Q7VYL8	BP1300	-0.437707	0.0283966	Putative glutathione transferase (EC 2.5.1.18)
Q7VYP5	parC	-0.438223	0.014955	DNA topoisomerase 4 subunit A (EC 5.6.2.3) (Topoisomerase IV subunit A)
Q7VYP7	parE	-0.439642	0.0158565	DNA topoisomerase 4 subunit B (EC 5.6.2.3) (Topoisomerase IV subunit B)
Q7VU29	BP3306	-0.442572	0.00343434	Uncharacterized protein
Q7VY35	BP1528	-0.443594	0.0107933	Threonylcarbamoyl-AMP synthase (TC-AMP synthase) (EC 2.7.7.87)
Q7VZZ7	BP0718	-0.448501	0.018189	Carboxyvinyl-carboxyphosphonate phosphorylmutase (EC 2.7.8.23)
Q7W0E5	gcvT	-0.451407	0.0163025	Aminomethyltransferase (EC 2.1.2.10) (Glycine cleavage system T protein)
Q7VSY6	hisF	-0.452112	0.0251282	Imidazole glycerol phosphate synthase subunit HisF (EC 4.3.2.10)
Q7VVY4	BP2497	-0.452417	0.0231634	Putative zinc protease
Q7VUR8	grp	-0.454638	0.0164174	Glutamate uptake regulatory protein
Q7W0J9	BP0116	-0.456406	0.0431868	Uncharacterized protein
Q7VXG9	iscA	-0.456994	0.0109592	[Fe-S] cluster formation/repair protein
Q7VSZ2	hisG	-0.462186	0.00544444	ATP phosphoribosyltransferase (ATP-PRT) (ATP-PRTase) (EC 2.4.2.17)
Q7VVF6	BP2713	-0.470739	0.0123865	Putative hydrolase
Q7VZ37	lysS	-0.471365	0.00345455	Lysine--tRNA ligase (EC 6.1.1.6) (Lysyl-tRNA synthetase) (LysRS)
P81549	bfrD	-0.472912	0.013108	Probable TonB-dependent receptor BfrD (Virulence-associated outer membrane protein Vir-90)
Q7W095	BP0258	-0.473243	0.0230383	HTH-type transcriptional regulator
Q7VWA4	gltA	-0.47403	0.0331383	Citrate synthase
Q7W0G3	prfC	-0.47976	0.0264938	Peptide chain release factor 3 (RF-3)
Q7VZ15	BP1127	-0.480025	0.0181176	Uncharacterized protein
Q7W0M8	htpG	-0.480677	0.00652632	Chaperone protein HtpG (Heat shock protein HtpG) (High temperature protein G)
Q7VT23	BP3734	-0.48265	0.0332032	SCO1/SenC family protein
Q7VWA2	sdhB	-0.482959	0.0107333	Succinate dehydrogenase iron-sulfur subunit (EC 1.3.5.1)
Q7VYD4	purF	-0.483948	0.0110722	Amidophosphoribosyltransferase (ATase) (EC 2.4.2.14)
Q7VWI8	BP2230	-0.485082	0.0362323	Putative regulator
Q7VSV5	coaE	-0.49011	0.0163393	Dephospho-CoA kinase (EC 2.7.1.24) (Dephosphocoenzyme A kinase)
Q45388	tex	-0.490398	0.0482301	Protein tex
Q7W0E3	gcvP	-0.491816	0.00330435	Glycine dehydrogenase (decarboxylating) (EC 1.4.4.2)
Q7VU58	dsbC	-0.493391	0.0108539	Probable thiol:disulfide interchange protein DsbC
Q7VVF5	BP2714	-0.495569	0.0233158	Putative lipoprotein
Q7VZU4	ilvC	-0.504961	0.025209	Ketol-acid reductoisomerase (NADP(+)) (KARI) (EC 1.1.1.86)
Q7VVB6	xseA	-0.505252	0.0114866	Exodeoxyribonuclease 7 large subunit (EC 3.1.11.6)
Q7VSY2	tatA	-0.509921	0.0267414	Sec-independent protein translocase protein TatA
Q7VW46	BP2423	-0.509935	0.0335052	Uncharacterized protein
Q7VV37	BP2869	-0.518648	0.0284585	Uncharacterized protein
Q7VYM0	BP1298	-0.524169	0.0418654	Uncharacterized protein
Q7VSN2	gatA	-0.529866	0.0110154	Glutamyl-tRNA(Gln) amidotransferase subunit A (Glu-ADT subunit A) (EC 6.3.5.7)
Q7VV07	BP2906	-0.530094	0.0488176	Putative oxidoreductase
Q7VWI6	BP2233	-0.533648	0.0105574	Uncharacterized protein
Q7VTS2	dnt	-0.533806	0.0118191	Dermonecrotic toxin
Q7VWP3	BP2162	-0.535055	0.0267711	ATP-dependent dethiobiotin synthetase BioD (EC 6.3.3.3)
Q79GR9	brpL	-0.539858	0.0331728	Putative RNA polymerase sigma factor
Q7W0K2	dsbA	-0.544067	0.046614	Thiol:disulfide interchange protein DsbA
Q7VU97	BP3223	-0.544442	0.0398627	Two-component sensor kinase
Q7VVC8	putA	-0.549466	0.00306306	Bifunctional protein PutA [Includes: Proline dehydrogenase (EC 1.5.5.2)
Q7W0S6	parB	-0.550188	0.017405	Probable chromosome partitioning protein ParB
Q7VWF6	BP2301	-0.552597	0.00971084	Putative amidohydrolase
Q7VXX6	glnA	-0.553458	0.0174737	Glutamine synthetase (EC 6.3.1.2)
Q7VYV6	clpB	-0.554937	0.00386364	Chaperone protein ClpB
Q7VZ79	upp	-0.557148	0.00931677	Uracil phosphoribosyltransferase (EC 2.4.2.9) (UMP pyrophosphorylase) (UPRTase)
Q7VZU6	ilvI	-0.559563	0.0333155	Acetolactate synthase (EC 2.2.1.6)
Q7VZT6	BP0800	-0.566643	0.00414634	Probable zinc-binding dehydrogenase
Q7VV88	folE2	-0.567046	0.0119608	GTP cyclohydrolase FolE2 (EC 3.5.4.16)
Q7VTM9	pyrF	-0.567849	0	Orotidine 5'-phosphate decarboxylase (EC 4.1.1.23)
Q7VWK7	ndk	-0.568597	0.0103409	Nucleoside diphosphate kinase (NDK) (NDP kinase) (EC 2.7.4.6)
Q7VST5	BP3838	-0.573776	0.00980571	UbiE/COQ5 methyltransferase family protein
Q7VSX4	ptlG	-0.574581	0.010674	Type IV secretion system protein PtlG (Pertussis toxin liberation protein G)
Q7VUY1	BP2934	-0.575574	0.0317808	Putative two component system response regulator
Q7VUU1	nrdA	-0.576414	0.00285714	Ribonucleoside-diphosphate reductase (EC 1.17.4.1)
Q7VSE6	lldD	-0.581028	0.0316076	L-lactate dehydrogenase (EC 1.1.2.3)
Q7VU03	tolB	-0.584995	0.00885714	Tol-Pal system protein TolB
Q7VZB8	pgk	-0.585456	0.00997674	Phosphoglycerate kinase (EC 2.7.2.3)
Q7VUW6	BP2953	-0.588857	0.0193716	Uncharacterized protein
Q7VUW2	erpA	-0.589891	0.0180469	Putative iron-sulfur cluster insertion protein ErpA
Q7VZD0	BP0988	-0.596064	0.0208085	Putative exported protein
Q7VU05	BP3341	-0.607242	0.0323913	Cell division coordinator CpoB
Q7VVR9	BP2569	-0.607978	0.0490893	Putative lipoprotein
Q7VVA1	BP2784	-0.608501	0.0111295	Homoserine dehydrogenase (EC 1.1.1.3)
Q7VVA2	thrC	-0.609245	0.008	Threonine synthase (EC 4.2.3.1)
Q7VUJ6	BP3092	-0.609413	0.00258333	Putative phospholipase D protein
Q7VVS6	rdgC	-0.611564	0.0134698	Recombination-associated protein RdgC
Q7VUJ7	BP3090	-0.611732	0.0485034	Uncharacterized protein
Q79GS0	BP2231	-0.613057	0.0173333	Putative exported protein
Q7W0A2	fumC	-0.615316	0.00689189	Fumarate hydratase class II (Fumarase C) (EC 4.2.1.2)
Q7VSG0	BP0465	-0.621321	0.00377236	Probable aldehyde dehydrogenase
Q7VXH1	iscS	-0.624095	0.0270976	Cysteine desulfurase IscS (EC 2.8.1.7)
Q7W0D6	BP0207	-0.626968	0.00548252	Putative aldehyde dehydrogenase
Q7VTE4	thiD	-0.632439	0.00386667	Putative phosphomethylpyrimidine kinase (EC 2.7.4.7)
Q7VVC4	clpA	-0.641794	0.00374194	ATP-dependent clp protease ATP-binding
Q7VX09	BP2017	-0.646072	0.0119024	Putative haloacid-type dehydrogenase
Q7VSY8	hisH	-0.653642	0.0219364	Imidazole glycerol phosphate synthase subunit HisH (EC 4.3.2.10) (IGP synthase glutaminase subunit) (EC 3.5.1.2)
Q7VWH1	qor	-0.655354	0.0132237	Quinone oxidoreductase (EC 1.6.5.5)
P35077	fhaC	-0.6677	0.00433083	Filamentous hemagglutinin transporter protein FhaC (TpsB transporter)
Q7VU04	BP3342	-0.669447	0.0271696	Peptidoglycan-associated protein
Q7VUE5	coq7	-0.675046	0.0234932	2-nonaprenyl-3-methyl-6-methoxy-1,4-benzoquinol hydroxylase (EC 1.14.13.-)
Q7VYM2	BP1296	-0.679941	0.0498435	Putative lipoprotein
Q7VW78	BP2387	-0.68622	0.00354198	Uncharacterized protein
Q7VXT4	BP1651	-0.687847	0.00846154	Putative TetR-family transcriptional regulator
Q7VWW9	BP2067	-0.700204	0.00429851	Superoxide dismutase [Cu-Zn] (EC 1.15.1.1)
Q7VU27	BP3308	-0.700308	0.0203529	Putative acyl-CoA dehydrogenase
Q7VXP5	BP1702	-0.702801	0.0232393	Probable enoyl-CoA hydratase/isomerase
Q7VYW4	BP1189	-0.704332	0.0117015	Lipoprotein
Q7VZU5	ilvH	-0.707569	0.00304	Acetolactate synthase small subunit (EC 2.2.1.6)
Q7W0G2	BP0173	-0.717234	0.033	Putative exported protein
Q7VZ76	BP1056	-0.750045	0.0133456	Putative membrane protein
Q7VYQ9	BP1251	-0.754097	0.0331158	Putative toxin
Q79GX8	tcfA	-0.755449	0.00552113	Tracheal colonization factor
Q7VUX8	BP2937	-0.756182	0.0191938	Uncharacterized protein
Q7VXF5	ugpB	-0.758679	0.0270833	Glycerol-3-phosphate-binding periplasmic protein
Q7VSC7	BP0506	-0.761225	0.00333333	Uncharacterized protein
Q7VY63	infC	-0.765842	0.0191556	Translation initiation factor IF-3
P0DKY0	cyaE	-0.767577	0.0122095	Protein CyaE
Q7VZY7	nspC	-0.775883	0.0204332	Carboxynorspermidine/carboxyspermidine decarboxylase (CANS DC/CAS DC) (CANSDC/CASDC) (EC 4.1.1.96)
Q7VWL7	hflX	-0.778053	0.00986207	GTPase HflX (GTP-binding protein HflX)
Q7VXD8	rpsP	-0.791747	0.0163713	30S ribosomal protein S16
Q7VZB5	BP1004	-0.803585	0.0116108	Phosphate acetyl/butaryl transferase (EC 2.3.1.19)
Q7VUL5	metK	-0.803688	0.00275556	S-adenosylmethionine synthase (AdoMet synthase) (EC 2.5.1.6) (MAT) (Methionine adenosyltransferase)
Q7VT99	BP3651	-0.807713	0.00830189	Putative membrane protein
Q79GG1	ompQ	-0.820278	0.0233333	Outer membrane porin protein OmpQ
Q7VYV4	BP1203	-0.832201	0.0121517	UPF0261 protein BP1203
Q7VVU3	metE	-0.853535	0.00290598	5-methyltetrahydropteroyltriglutamate--homocysteine methyltransferase (EC 2.1.1.14)
Q7VXG7	hscA	-0.86399	0.003875	Chaperone protein HscA homolog
Q00879	fhaE	-0.869295	0.00862745	Protein FhaE
Q7W031	BP0337	-0.880308	0.0205072	Putative exported protein
Q7W0A4	amiC	-0.890729	0.0195909	N-acetylmuramoyl-L-alanine amidase (EC 3.5.1.28)
Q7VXD9	BP1838	-0.902491	0.00693878	Putative exported protein
Q7VUY8	BP2927	-0.915617	0.00351515	Putative integral membrane protein
Q7VTC0	rplX	-0.92068	0.00361702	50S ribosomal protein L24
Q7VXC9	BP1850	-0.921515	0.019517	Putative exported protein
Q7VU86	BP3237	-0.928698	0.0031	Putative binding-protein-dependent transport protein (Periplasmic)
Q7VYP1	livG	-0.928879	0.0116436	High-affinity branched-chain amino acid transport, ATP-binding protein
Q7VX67	nemA	-0.931648	0.0269333	N-ethylmaleimide reductase (EC 1.-.-.-)
Q7VV55	BP2841	-0.932229	0.00316667	Putative short-chain dehydrogenase
Q7VYN8	livJ	-0.948321	0.00375758	Leu/ile/val-binding protein
Q7VWF4	BP2303	-0.956284	0.032963	Putative aldehyde dehydrogenase
Q7VS28	BP0625	-0.977523	0.023013	Probable acyl-CoA dehydrogenase
Q7VS80	BP0562	-0.986368	0.0425403	Putative exported protein
Q7VZA5	BP1017	-1.00033	0.00572263	Putative peptidase
Q7VYV3	BP1204	-1.02962	0.00288372	Uncharacterized protein
Q7VZJ6	BP0906	-1.04006	0.00413333	Putative peptidase
Q7VSY5	hisI	-1.05188	0.0270904	Phosphoribosyl-AMP cyclohydrolase (PRA-CH) (EC 3.5.4.19)
Q7VV81	BP2804	-1.07094	0.0173333	Putative iron-sulfur protein
Q7W0N8	BP0061	-1.07362	0.0473011	Putative DNA-binding protein
P0DKX5	cyaB	-1.10416	0.0062	Cyclolysin secretion/processing ATP-binding protein CyaB (EC 3.4.22.-)
Q7VY62	gshB	-1.12068	0.00422222	Glutathione synthetase (EC 6.3.2.3)
Q7VS94	BP0546	-1.12699	0.00965269	Bacterioferritin
Q7VW70	BP2396	-1.14094	0.00438462	Putative binding-protein-dependent transport periplasmic protein
Q7VYX6	BP1175	-1.14515	0.0166344	Putative exported protein
Q7VWJ0	alr	-1.16563	0.00377778	Alanine racemase (EC 5.1.1.1)
Q7VSA2	BP0535	-1.17709	0.0418164	Alkyl hydroperoxide reductase AhpD (EC 1.11.1.15)
Q7VUH1	prs	-1.17754	0.00404762	Ribose-phosphate pyrophosphokinase (RPPK) (EC 2.7.6.1)
Q7VZB4	BP1005	-1.18002	0.0167531	Uncharacterized protein
Q7VSD3	BP0500	-1.189	0.00369565	Uncharacterized protein
Q7VTS8	cysI	-1.27409	0.00365591	Putative sulfite reductase (EC 1.8.7.1)
Q7VYH6	BP1363	-1.29511	0.00368254	Putative amino-acid ABC transporter, permease protein
Q7VYH5	BP1364	-1.32238	0.00326923	Putative amino-acid ABC transporter, periplasmic amino acid-binding protein
Q7VY32	BP1531	-1.34016	0.00563636	Putative arginase
Q7VYV2	BP1205	-1.3451	0.0352123	Uncharacterized protein
Q7VSD4	BP0499	-1.35825	0.0053913	Uncharacterized protein
Q79GQ4	bcrH2	-1.43885	0.0475455	Putative regulatory protein
Q7VWQ4	BP2147	-1.44146	0.0097697	Putative exported protein
Q7VZY6	BP0732	-1.45561	0.00536986	Putative exported protein
Q7VXL5	BP1738	-1.46001	0.0459297	UPF0337 protein BP1738
Q79GN7	vag8	-1.46932	0.004	Autotransporter
Q79GR7	bscW	-1.53079	0.0100941	Uncharacterized protein
Q7VSM5	ldh	-1.56872	0	Putative L-lactate dehydrogenase (EC 1.1.1.27)
Q7U357	BP0380	-1.57993	0.004	Putative Sodium:sulfate symportert
Q79GR2	bscQ	-1.60795	0.00556028	Putative type III secretion protein
Q79GQ0	bopN	-1.70907	0.00959524	Putative outer protein N
Q7VWI3	bsp22	-1.76174	0.00269565	Putative secreted protein
Q7U364	BP0777	-1.77057	0.0103333	Probable Zinc-binding dehydrogenase
Q7VWX7	BP2057	-1.81494	0.00350769	Putative ABC-transporter ATP-binding protein
Q7VY61	BP1500	-1.83304	0.00373626	Putative IIa component of sugar transport PTS system
Q79GQ3	bopD	-1.83328	0.004	Putative outer protein D
Q7VZ16	odhL	-1.89341	0.0192268	Dihydrolipoyl dehydrogenase (EC 1.8.1.4)
Q7VXH2	BP1798	-1.90566	0.0413139	Putative DNA-binding protein
Q7VVA3	BP2782	-2.00361	0.0195212	Lipoprotein
Q7VWX9	BP2055	-2.15713	0.00292308	Putative periplasmic substrate-binding protein
Q79GQ6	bscJ	-2.16387	0.00354167	Lipoprotein
Q7VWI4	bopB	-2.23444	0.005	Putative outer protein B
Q7VXM2	BP1729	-2.2741	0.014552	Putative pyridine nucleotide-disulfide oxidoreductase
Q7VZ63	pstS	-2.35346	0.00516667	Phosphate-binding protein PstS
Q79GQ5	bcr4	-2.75385	0.0124	Uncharacterized protein
Q79GP4	bscE	-2.75508	0.00320755	Uncharacterized protein
Q7VZ12	BP1131	ON	0.864028	Putattive exported protein
Q7VVI4	BP2678	ON	0.917565	Putative oxidoreductase
Q7VTJ2	BP3544	ON	0.950277	Putative lipoprotein
Q7VVQ0	BP2594	ON	0.912852	ABC transport protein, solute binding component
Q7VVK7	BP2649	ON	0.917039	Uncharacterized protein
Q7VWJ5	BP2220	ON	0.900009	Conserved inner membrane protein
Q7VVT4	BP2553	ON	0.911291	Putative exported protein
Q7VZJ2	BP0913	ON	0.858463	Putative exported protein
Q7W0N2	BP0066	ON	0.844412	Oxidoreductase
Q7VXI5	BP1778	ON	0.882625	Probable LysR-family transcriptional regulator
Q7VRZ7	BP0662	ON	0.977577	Probable enoyl-CoA hydratase
Q7VZ47	BP1090	ON	0.987842	Protein adenylyltransferase SelO (EC 2.7.7.-) (EC 2.7.7.n1)
Q7W0D0	ppc	ON	0.986015	Phosphoenolpyruvate carboxylase (PEPC) (PEPCase) (EC 4.1.1.31)
Q7VWU3	BP2098	ON	0.892475	Putative acyl-CoA ligase
Q7VXZ6	glnP	ON	0.874421	Glutamine transport system permease protein
Q7VWV1	BP2090	ON	0.891978	Putative ABC-transporter substrate-binding protein
Q7VTR0	BP3454	ON	0.946901	Putative lipoprotein
Q7VWX0	BP2066	ON	0.890488	Putative exported protein
Q7W0J0	BP0130	ON	0.846647	Amidase
Q7VWP2	BP2163	OFF	0.897484	Uncharacterized protein
Q7VT09	rpoH	OFF	0.959974	RNA polymerase sigma factor RpoH (RNA polymerase sigma-32 factor)
Q7VT59	BP3695	OFF	0.956529	Putative hydroxymethylglutaryl-CoA lyase (EC 4.1.3.4)
Q7VU07	BP3339	OFF	0.942437	Putative ABC transport ATP-binding subunit
Q7VZV0	BP0782	OFF	0.854792	Putative exported protein
Q7VTS7	BP3433	OFF	0.945781	Uncharacterized protein
Q7VT65	BP3687	OFF	0.955386	Putative dihydrodipicolinate synthase
Q7VWL6	hfq	OFF	0.991516	RNA-binding protein Hfq
Q7VZ80	BP1051	OFF	0.862165	Probable D-alanyl-D-alanine carboxypeptidase
Q7VXQ5	phaA	OFF	0.878262	Putative pH adaptation potassium efflux protein
