# Supplementary material for: Comparative Integrated Omics Analysis of the Hfq Regulon in Bordetella pertussis
Source: Int J Mol Sci. 2019 Jun 24;20(12):3073. doi: 10.3390/ijms20123073 (PMC6627887; doi:10.3390/ijms20123073)
Supplement: Supplementary file 1 [file ijms-20-03073-s001.zip › ijms-532075-SI/Table S3.xlsx]

## Sheet: q-value < 0.05
Table S2. List of significantly differentially secreted proteins
Protein ID	Gene ID	log2FC hfq/wt	q-value	Fasta headers
Q7VWX0	BP2066	8.80883	0	Putative exported protein BP2066 OS
Q7VVJ2	fhaS	5.72782	0	Adhesin OS
Q7VWV1	BP2090	4.39719	0	Putative ABC-transporter substrate-binding protein OS
Q7VWI0	BP2271	3.98125	0	Putative regulatory lipoprotein OS
Q7W0P0	BP0057	3.55883	0	Amino-acid ABC transporter binding protein OS
Q7VW51	BP2418	3.46245	0	Putative ABC transport protein, substrate-binding component OS
Q7VS39	BP0612	3.2677	0	Putative exported protein OS
Q7VZJ2	BP0913	2.81555	0	Putative exported protein OS
Q7VYI0	BP1358	2.7889	0	Putative exported protein OS
Q7VW44	BP2425	2.56633	0.00633987	Putative exported protein OS
Q7VTH2	BP3568	2.49658	0	Putative exported protein OS
Q7VUN7	cyt	2.35182	0.000615385	Cytochrome c-552 OS
Q7VRZ5	BP0664	2.33674	0	Putative exported protein OS
Q7VXZ7	glnH	2.09672	0	Glutamine-binding periplasmic protein OS
Q7VX60	BP1948	2.07078	0	Branched-chain amino acid-binding protein OS
Q7W061	BP0301	2.03112	0	Putative ABC transporter substrate binding protein OS
Q7VXA4	BP1900	1.93106	0	Putative exported protein OS
Q7VWA8	BP2352	1.90739	0.00109268	Putative periplasmic substrate-binding transport protein OS
Q7VVH3	BP2692	1.90183	0	ABC-transport protein, solute-binding component OS
Q7VZ27	bipA	1.89963	0	Putative outer membrane ligand binding protein OS
P05788	fim2	1.89796	0	Serotype 2 fimbrial subunit OS
Q7VRZ6	BP0663	1.89133	0	Uncharacterized protein OS
Q7VXP2	BP1705	1.7861	0	Putative exported protein OS
Q7VTN8	BP3481	1.75849	0	Putative exported protein OS
Q00879	fhaE	1.70989	0.000611111	Protein FhaE OS
Q7VVT4	BP2553	1.68326	0	Putative exported protein OS
Q7VT77	BP3674	1.67508	0	Periplasmic solute-binding protein OS
Q7VY71	smoM	1.65066	0.000606897	Putative periplasmic solute-binding protein OS
Q7VYN1	livJ	1.61833	0	Leu/ile/val-binding protein OS
P04981	ptxE	1.60059	0.00137815	Pertussis toxin subunit 5 OS
Q7VVK4	BP2653	1.54572	0.00112	Putative exported protein OS
Q7VTS1	BP3440	1.49159	0	Putative exported protein OS
Q7VWG3	BP2293	1.47701	0	Putative solute-binding transport protein (Periplasmic) OS
Q7VVV5	ecnB	1.46637	0.00284015	Entericidin B-like bacteriolytic toxin OS
Q7VUG2	hmgA	1.43368	0.0232689	Homogentisate 1,2-dioxygenase OS
Q7VT13	BP3744	1.43045	0	Cytochrome c oxidase subunit 2 OS
Q7W0A0	BP0250	1.42324	0	Putative exported protein OS
Q7VV00	BP2915	1.42317	0.0235969	Putative exported protein OS
Q7VS30	BP0622	1.4196	0.00152558	Putative leu/ile/val-binding protein OS
Q7VSA8	BP0529	1.36323	0.00694872	Autotransporter OS
Q7VY31	BP1532	1.34928	0	Putative amino acid-binding periplasmic protein OS
Q7W096	BP0254	1.33529	0.0225722	Putative exported protein OS
Q7VWJ6	BP2219	1.32409	0	Putative cell surface protein OS
Q7VW38	mucD	1.31451	0.000575163	Serine protease OS
P04979	ptxC	1.26125	0	Pertussis toxin subunit 3 OS
Q7VUZ3	bfrG	1.13179	0.00688254	Putative TonB-dependent receptor OS
Q7VU20	BP3320	1.09329	0.00540614	Uncharacterized protein OS
P04977	ptxA	1.0573	0.00132258	Pertussis toxin subunit 1 OS
P04978	ptxB	1.04894	0.000642336	Pertussis toxin subunit 2 OS
Q7VZP0	bfrE	1.01495	0.00553846	Probable TonB-dependent receptor for iron transport OS
Q7VWW8	BP2068	1.00344	0.00060274	Putative exported protein OS
P12255	fhaB	0.991648	0.0151086	Filamentous hemagglutinin OS
Q7VTG5	BP3575	0.989967	0	Putative exported protein OS
Q7VUZ1	BP2924	0.984697	0.00609967	Putative exported protein OS
Q7VY76	BP1480	0.980607	0.00115464	Putative exported protein OS
Q7VUC5	BP3178	0.970208	0.0279109	Putative exported protein OS
Q7VX03	BP2024	0.937294	0.00513475	Uncharacterized protein OS
Q7VSU1	BP3831	0.934039	0.000553459	Putative ABC transporter periplasmic amino acid-binding protein OS
Q7VZT9	BP0796	0.926017	0.00960237	Putative lipoprotein OS
Q7VSH0	BP0454	0.913628	0.00147085	Putative exported protein OS
Q7VSG4	BP0461	0.89153	0.00574324	Putative exported protein OS
Q7W0J5	BP0121	0.859943	0	Probable extracellular solute-binding protein OS
Q7VVJ6	BP2661	0.857231	0	Putative exported protein OS
Q7VU05	cpoB	0.819561	0.00413091	Putative periplasmic protein OS
P0A3R5	ptxD	0.818227	0.00548097	Pertussis toxin subunit 4 OS
Q7W019	BP0682	0.804303	0.0187097	Putative exported protein OS
Q7VV06	fhaL	0.72891	0.0261855	Adhesin OS
Q7VY34	BP1529	0.719564	0	Putative extracellular solute-binding protein OS
Q7VSL9	BP0387	0.711943	0.00111443	Putative exported protein OS
Q7VVC6	BP2751	0.702081	0.00778313	Putative membrane protein OS
P17835	fim3	0.686609	0.0480191	Serotype 3 fimbrial subunit OS
Q7VYL2	BP1307	0.674932	0.00184127	Putative bacterioferritin comigratory protein OS
Q7VUV7	BP2963	0.662731	0.0005	Putative exported solute binding protein OS
Q7VXB3	BP1887	0.654144	0.00056051	Putative exported protein OS
P14283	prn	0.636073	0.0106667	Pertactin autotransporter OS
Q7W0J1	BP0128	0.617767	0.000564103	Probable periplasmic solute-binding protein OS
Q7W0C9	sphB1	0.617507	0.0242256	Autotransporter subtilisin-like protease OS
Q7VSB7	BP0518	0.615587	0.0080961	Uncharacterized protein OS
Q7VU60	BP3268	0.606436	0.00178462	Putative membrane-bound transglycolase OS
Q7VSV3	BP3819	0.601422	0.00669677	Uncharacterized protein OS
Q04064	BP0840	0.600108	0.00936905	Outer membrane porin protein BP0840 OS
P09808	fimX	0.600086	0.00681761	Fimbrial protein FimX OS
Q7W0G6	BP0169	0.59835	0.0242879	Putative exported protein OS
Q7VWR4	BP2134	0.572711	0.0328641	Uncharacterized protein OS
Q7VXB9	BP1864	0.558222	0.0283654	Putative exported protein OS
Q7VWW5	BP2072	0.532925	0.0197326	Putative lipoprotein OS
Q7VYN5	ugpB	0.531052	0.0048	Glycerol-3-phosphate-binding periplasmic protein OS
Q7VSR6	BP3862	0.527353	0.00154717	Putative extracellular solute-binding protein OS
Q7VWB2	BP2348	0.519445	0	Putrescine-binding periplasmic protein OS
Q7VV70	BP2818	0.509886	0.00182677	Lipoprotein OS
Q7W032	BP0334	0.493401	0.0419664	Putative exported protein OS
Q7VUT2	pcp	0.491801	0.0165525	Putative lipoprotein OS
Q7VZ03	comL	0.486111	0.0014386	Outer membrane protein assembly factor BamD OS
Q7VU04	pal	0.467997	0.0245266	Putative peptidoglycan-associated lipoprotein OS
Q7VS83	BP0558	0.432529	0.00671845	Amino acid-binding periplasmic protein OS
Q7W0F9	BP0178	0.423681	0.0211111	Putative lipoprotein OS
Q7VUJ3	modB	0.418245	0.0244646	Molybdate-binding periplasmic protein OS
Q7VXN0	BP1721	0.396338	0.00701863	Putative peptidase OS
Q7VUG9	lolB	0.382293	0	Outer-membrane lipoprotein LolB OS
Q7VSW7	BP3802	0.379347	0.00055	Putative extracellular solute-binding protein OS
Q7VU03	tolB	0.358831	0.00899104	Protein TolB OS
Q7VUD9	BP3159	0.350031	0.0246247	Putative extracellular solute-binding protein OS
Q7VSM1	BP0385	0.325882	0.00614047	Putative exported protein OS
Q7VV16	BP2895	0.316683	0.0146443	Putative exported protein OS
Q7VYM6	BP1292	0.315001	0.00144493	Putative exported protein OS
Q7VXC7	BP1852	0.243902	0.00131727	Putative glutamine-binding periplasmic protein OS
Q7VSZ6	BP3761	0.159622	0.0204267	Putative exported protein OS
Q7VSZ7	BP3760	0.157768	0.0113582	Putative lipoprotein OS
Q7W0L2	BP0102	-0.213495	0.0400577	Putative penicillin-binding protein OS
Q7VVF9	moaD	-0.245476	0.0132578	Molybdopterin converting factor OS
Q7VSX5	ptlF	-0.281601	0.0310365	Type IV secretion system protein PtlF OS
Q7VXF5	ugpB	-0.284795	0.00683912	Glycerol-3-phosphate-binding periplasmic protein OS
Q7VYZ7	BP1152	-0.292685	0.0238557	Putative exported protein OS
Q7VYU6	BP1211	-0.318377	0.0171739	Putative exported protein OS
Q7VXM0	ugpQ	-0.320388	0.0159335	Glycerophosphoryl diester phosphodiesterase OS
Q7VTG8	BP3572	-0.332033	0.0266965	Putative solute-binding periplasmic protein OS
Q7VU86	BP3237	-0.336178	0.011943	Putative binding-protein-dependent transport protein (Periplasmic) OS
Q7VVY4	BP2497	-0.343634	0.000517647	Putative zinc protease OS
Q7VY42	purC	-0.343954	0.0171274	Phosphoribosylaminoimidazole-succinocarboxamide synthase OS
P66846	ssb	-0.360527	0.029887	Single-stranded DNA-binding protein OS
Q7W098	ggt	-0.39664	0.0119771	Gamma-glutamyltranspeptidase OS
P35077	fhaC	-0.41322	0.00751368	Filamentous hemagglutinin transporter protein FhaC OS
Q7VUR4	BP3012	-0.420383	0.0191743	Putative membrane protein OS
Q7W069	ilvD1	-0.459502	0.0353333	Dihydroxy-acid dehydratase 1 OS
Q7VTJ3	BP3543	-0.473136	0.00555789	Putative D-isomer specific 2-hydroxyacid dehydrogenase OS
Q7W0C1	BP0224	-0.480214	0.00113131	Uncharacterized protein OS
Q7VS25	pdhA	-0.484796	0.0227853	Putative pyruvate dehydrogenase E1 component, alpha subunit OS
P37369	sodB	-0.50367	0.00112563	Superoxide dismutase [Fe] OS
Q7VY56	BP1506	-0.50576	0.0232083	Putative exported protein OS
Q7VZ67	BP1066	-0.510607	0	Uncharacterized protein OS
Q7VXK9	BP1746	-0.52323	0.00901796	Putative peptidoglycan-binding protein OS
Q7VUG6	BP3130	-0.532012	0.00780665	Putative cyclase OS
Q7VW21	BP2452	-0.533305	0.023658	UPF0246 protein BP2452 OS
Q7VUQ5	ddl	-0.55465	0.0242437	D-alanine--D-alanine ligase OS
Q79GG1	ompQ	-0.56489	0.0288867	Outer membrane porin protein OmpQ OS
Q7VU12	surA	-0.566427	0.0062987	Chaperone SurA OS
Q7VU72	pdxH	-0.573556	0.00605941	Pyridoxine/pyridoxamine 5-phosphate oxidase OS
Q7VXZ1	BP1580	-0.588601	0.00411594	Probable cytochrome C OS
P0A4E5	rpoA	-0.592208	0.0338015	DNA-directed RNA polymerase subunit alpha OS
Q7VYW4	BP1189	-0.592469	0.00135537	Lipoprotein OS
P0DKX7	cya	-0.593629	0.00951765	Bifunctional hemolysin/adenylate cyclase OS
Q7VX98	ppiB	-0.603021	0.000637681	Peptidyl-prolyl cis-trans isomerase OS
Q7VVY9	BP2491	-0.605396	0.0385446	Putative cytochrome OS
Q7VVV4	BP2532	-0.607539	0.00542466	Uncharacterized protein OS
Q7VSN4	pyrE	-0.614724	0.00416117	Orotate phosphoribosyltransferase OS
Q7VUV9	rpsI	-0.634148	0.0103401	30S ribosomal protein S9 OS
Q7VSU7	glpK	-0.645723	0.0270769	Glycerol kinase OS
Q7VYV6	clpB	-0.658634	0.000590604	Chaperone protein ClpB OS
Q7VWG5	BP2291	-0.672012	0.000556962	Tartrate dehydrogenase OS
Q7VUP2	BP3036	-0.673057	0.00572391	Putative hydrolase OS
Q7VU58	dsbC	-0.695219	0.00134426	Probable thiol:disulfide interchange protein DsbC OS
Q7VWR0	BP2141	-0.696085	0.00981818	Putative exported protein OS
Q7VV76	BP2810	-0.706508	0.00326471	Putative hydrolase OS
Q7VS41	ctpA	-0.717672	0.00139574	Putative carboxy-terminal processing protease OS
Q7VYB9	fabZ	-0.722046	0.00686076	3-hydroxyacyl-[acyl-carrier-protein] dehydratase FabZ OS
Q79GN7	vag8	-0.729937	0.0251658	Autotransporter OS
Q7VT10	cpdA	-0.730188	0.0311122	3,5-cyclic adenosine monophosphate phosphodiesterase CpdA OS
Q7VYB3	ppsA	-0.732442	0.00177778	Phosphoenolpyruvate synthase OS
Q7VV73	BP2815	-0.743113	0.00578231	Uncharacterized protein OS
Q79GJ5	bph3	-0.746368	0.0298137	Putative DNA-binding protein (Histone) OS
Q7VW65	BP2402	-0.757787	0.00976093	Uncharacterized protein OS
Q7VTL6	BP3511	-0.759792	0.0100347	Uncharacterized protein OS
Q7VZV0	BP0782	-0.764084	0.0215474	Putative exported protein OS
Q7VYA4	BP1446	-0.773216	0.00285075	Enoly-CoA hydratase OS
Q7VVF8	moaC	-0.776932	0.00729052	Cyclic pyranopterin monophosphate synthase accessory protein OS
Q7VWE8	purD	-0.801011	0.00708464	Phosphoribosylamine--glycine ligase OS
Q7VUA2	BP3217	-0.808642	0.00184861	Uncharacterized protein OS
Q7VUZ9	BP2916	-0.822964	0.0057047	UPF0234 protein BP2916 OS
Q7VU52	BP3277	-0.831554	0.00108213	Putative enoyl-CoA hydratase OS
Q7VYR3	nusA	-0.839858	0.00145778	Transcription termination/antitermination protein NusA OS
Q7VX97	BP1907	-0.843812	0.00735802	Putative exported protein OS
Q7W0F2	dcd	-0.846114	0.00559717	Deoxycytidine triphosphate deaminase OS
Q7VYQ8	BP1252	-0.849406	0.0216042	Putative exported protein OS
Q7VZ63	pstS	-0.8509	0	Phosphate-binding protein PstS OS
Q7VXD9	BP1838	-0.851519	0	Putative exported protein OS
Q7VWB6	BP2344	-0.854017	0.00179151	Uncharacterized protein OS
Q7W0J3	cpdA	-0.869574	0.0164164	3,5-cyclic adenosine monophosphate phosphodiesterase CpdA OS
Q79GE3	basR	-0.873093	0.00108738	Response regulator protein OS
Q7VWX6	BP2058	-0.873366	0.0018125	Putative tautomerase OS
Q7VUP1	BP3037	-0.875918	0.00607947	Uncharacterized protein OS
Q7VZ57	ftsH	-0.879094	0.0078303	ATP-dependent zinc metalloprotease FtsH OS
Q7VUE3	thyA	-0.883325	0.00410108	Thymidylate synthase OS
Q7VX12	acnA	-0.891041	0.0164615	Aconitate hydratase OS
Q7W050	hemL	-0.907045	0.00690446	Glutamate-1-semialdehyde 2,1-aminomutase OS
Q7VTG9	BP3571	-0.90786	0.00446043	Putative aminotransferase OS
Q7VYM0	BP1298	-0.908439	0.00180545	Uncharacterized protein OS
Q7W018	BP0683	-0.915757	0.00731288	4,5-dihydroxyphthalate decarboxylase OS
Q7VW09	BP2469	-0.922555	0.0244297	Uncharacterized protein OS
Q7W0C3	catJ	-0.927491	0.00286142	3-oxoadipate CoA-transferase subunit B OS
Q7VUS1	aroE	-0.929254	0.0209468	Shikimate dehydrogenase (NADP(+)) OS
Q7VT25	BP3732	-0.932838	0.00240602	Putative exported protein OS
Q7W0G2	BP0173	-0.933542	0.0297408	Putative exported protein OS
Q7VXW5	BP1611	-0.936841	0.0141183	Putative translational inhibitor OS
Q7VU67	trpC	-0.939974	0.00209886	Indole-3-glycerol phosphate synthase OS
Q7VUK6	BP3080	-0.942825	0	Putative periplasmic solute binding protein OS
Q7VZJ6	BP0906	-0.958277	0.00114872	Putative peptidase OS
Q7VVU5	sucC	-0.959694	0	Succinyl-CoA ligase [ADP-forming] subunit beta OS
Q7VS42	BP0608	-0.960887	0.00546207	Putative peptidase OS
Q7VTV4	BP3399	-0.973186	0.02635	Uncharacterized protein OS
Q7VS88	def2	-0.973373	0.00145133	Peptide deformylase 2 OS
P33409	fimB	-0.978429	0.00147748	Chaperone protein FimB/FhaD OS
Q7VWY4	bph2	-0.98545	0.0267631	DNA-binding protein Bph2 OS
Q7VZG3	pheA	-0.995443	0.0243673	p-protein [includes: chorismate mutase and prephenate dehydratase] OS
Q7VYD1	map	-1.0002	0.00114286	Methionine aminopeptidase OS
Q7VX43	goaG	-1.00032	0.00053012	4-aminobutyrate aminotransferase OS
Q7W083	sspA	-1.00626	0.000468085	Stringent starvation protein A OS
Q7VXG8	hscB	-1.00665	0.0141582	Co-chaperone protein HscB homolog OS
Q7VZE9	etfA	-1.00716	0.000483516	Electron transfer flavoprotein alpha-subunit OS
Q7VUP5	mraZ	-1.00724	0	Transcriptional regulator MraZ OS
Q7VXK3	ileS	-1.00739	0.0055	Isoleucine--tRNA ligase OS
Q7VW57	BP2411	-1.01336	0.00281919	Uncharacterized protein OS
Q7VV88	folE2	-1.01844	0.000526946	GTP cyclohydrolase FolE2 OS
Q7VV46	tyrB	-1.02413	0	Aromatic-amino-acid aminotransferase OS
Q7VVI8	BP2671	-1.02654	0.000505747	Putative exported protein OS
Q7VU91	minE	-1.02917	0.00973256	Cell division topological specificity factor OS
Q7VXC5	gdhA	-1.03907	0.000463158	Glutamate dehydrogenase OS
Q7VWQ1	BP2150	-1.05435	0.00052381	Uncharacterized protein OS
Q7VXG6	fdx	-1.05716	0.00149772	Ferredoxin, 2Fe-2S OS
Q7VW70	BP2396	-1.06471	0.00153991	Putative binding-protein-dependent transport periplasmic protein OS
Q7VTU2	fis	-1.07936	0.0073808	DNA-binding protein OS
Q79GE2	risA	-1.08343	0.00697106	Tresponse regulator protein OS
Q7VTB0	infA2	-1.08916	0.0237195	Translation initiation factor IF-1 2 OS
Q7W0G1	bfr	-1.09214	0.0070405	Bacterioferritin OS
Q7VTN4	ribH	-1.09341	0.0070625	6,7-dimethyl-8-ribityllumazine synthase OS
Q7VUF4	pgi	-1.09541	0.00149091	Glucose-6-phosphate isomerase OS
Q7VTJ6	BP3540	-1.09761	0.00957396	Uncharacterized protein OS
Q7VW87	BP2378	-1.09791	0.000480874	Putative transferase OS
P0A323	katA	-1.10014	0	Catalase OS
Q7VU69	purU	-1.10153	0	Formyltetrahydrofolate deformylase OS
Q7W0E4	gcvH	-1.10221	0.0211671	Glycine cleavage system H protein OS
Q7VXM9	BP1722	-1.10268	0.00137238	Uncharacterized protein OS
Q7VT07	BP3750	-1.10456	0.000628571	Putative esterase OS
Q7VT31	nadC	-1.10685	0	Putative nicotinate-nucleotide pyrophosphorylase OS
Q7VWT3	BP2110	-1.10878	0.00138983	Putative exodeoxyribonuclease III OS
Q7VT95	BP3655	-1.11481	0.018227	Penicillin-binding protein 1A OS
Q7VSW3	argJ	-1.1303	0	Arginine biosynthesis bifunctional protein ArgJ OS
Q7VX20	BP2006	-1.13107	0.00978947	Uncharacterized protein OS
Q7W0C0	catD2	-1.13119	0	3-oxoadipate enol-lactone hydrolase OS
Q7VXW0	dps	-1.13188	0	Putative DNA-binding protein OS
Q7VXF8	panD	-1.13875	0.00132794	Aspartate 1-decarboxylase OS
Q7VSH2	BP0452	-1.14142	0	Putative exported protein OS
Q7VXC9	BP1850	-1.14629	0	Putative exported protein OS
Q7VUP3	pyrC	-1.14707	0	Dihydroorotase OS
Q7VU94	glnS	-1.15054	0.000460733	Glutamine--tRNA ligase OS
Q7VVU6	sucD	-1.17771	0.000508671	Succinyl-CoA ligase [ADP-forming] subunit alpha OS
Q7VTM9	pyrF	-1.18593	0.000571429	Orotidine 5-phosphate decarboxylase OS
P41399	asd	-1.18677	0	Aspartate-semialdehyde dehydrogenase OS
Q7VY44	fba	-1.19012	0	Fructose-bisphosphate aldolase OS
Q7VYT6	dadX	-1.19074	0.00636066	Alanine racemase OS
Q7VXH5	tyrB	-1.19632	0	Aromatic-amino-acid aminotransferase OS
Q7VUX9	BP2936	-1.1992	0.00726829	Putative exported protein OS
Q7VW97	mdh	-1.20012	0	Malate dehydrogenase OS
Q7VSH3	argD2	-1.20098	0	Acetylornithine aminotransferase 2 OS
Q7VW33	fabF	-1.20457	0.000455959	3-oxoacyl-[acyl-carrier-protein] synthase 2 OS
Q7VU66	trpD	-1.20483	0.00143231	Anthranilate phosphoribosyltransferase OS
Q7VSE1	dnaN	-1.20533	0.0243053	DNA polymerase III subunit beta OS
Q7VZM8	pepN	-1.20972	0.000598639	Aminopeptidase N OS
Q7VWX5	BP2059	-1.21175	0.000536585	Putative thiolase OS
Q7VTD5	fusA	-1.22119	0	Elongation factor G OS
Q7VWM1	purA	-1.22263	0.00631922	Adenylosuccinate synthetase OS
Q7VSY8	hisH	-1.22867	0	Imidazole glycerol phosphate synthase subunit HisH OS
P0A339	groS	-1.22879	0.00612	10 kDa chaperonin OS
Q7W078	BP0279	-1.22973	0	GTP cyclohydrolase 1 type 2 homolog OS
Q7VYC7	frr	-1.24148	0.00133333	Ribosome-recycling factor OS
Q7W0Q1	gloA	-1.24265	0	Lactoylglutathione lyase OS
Q7VUG8	BP3128	-1.24452	0	Uncharacterized protein OS
Q7VSU9	BP3823	-1.253	0.0163716	Uncharacterized protein OS
Q7W0H0	BP0162	-1.25434	0.0184798	Putative membrane protein OS
Q7VWK1	BP2213	-1.26032	0.000465608	Uncharacterized protein OS
Q7VTK3	BP3528	-1.26325	0.00478292	Cys/Met metabolism PLP-dependent enzyme OS
Q7VU62	rpe	-1.26506	0	Ribulose-phosphate 3-epimerase OS
Q7VZT5	tpiA	-1.27023	0.00146429	Triosephosphate isomerase OS
Q7VWS6	gor	-1.27278	0.000473118	Glutathione reductase OS
Q7VTZ8	proS	-1.28485	0	Proline--tRNA ligase OS
Q7VTF6	BP3584	-1.28991	0.0153889	Uncharacterized protein OS
Q7VUU5	gltX	-1.29302	0.00142609	Glutamate--tRNA ligase OS
Q7VT71	glcB	-1.29453	0.000539877	Malate synthase G OS
Q7VV20	purB	-1.29458	0.000478261	Adenylosuccinate lyase OS
Q7VYR4	rimP	-1.2946	0.000567742	Ribosome maturation factor RimP OS
Q7W0J8	BP0117	-1.29803	0.00177099	Uncharacterized protein OS
Q7VZN1	ispF	-1.31808	0.0146854	2-C-methyl-D-erythritol 2,4-cyclodiphosphate synthase OS
Q7VXG4	BP1806	-1.32072	0.000458333	Uncharacterized protein OS
Q7VZC3	lpdA	-1.34827	0.0100638	Dihydrolipoyl dehydrogenase OS
Q7VVR6	ihfA	-1.35306	0.00208302	Integration host factor subunit alpha OS
Q7VYK5	BP1320	-1.35726	0.00140773	Uncharacterized protein OS
Q7VUS8	fabE	-1.36377	0.00110345	Biotin carboxyl carrier protein of acetyl-CoA carboxylase OS
Q7VUK1	dksA	-1.36518	0.000502857	RNA polymerase-binding transcription factor DksA OS
Q7W0E8	BP0190	-1.36819	0	Probable orn/arg/lys decarboxylase OS
Q7VXD5	BP1843	-1.37438	0	Uncharacterized protein OS
Q7W0L1	BP0103	-1.37772	0	Probable class IV aminotransferase OS
Q7VXZ8	dapA	-1.38474	0	4-hydroxy-tetrahydrodipicolinate synthase OS
Q7VSA2	BP0535	-1.40307	0.0172207	Alkyl hydroperoxide reductase AhpD OS
Q7VW27	rpmF	-1.40386	0.00733538	50S ribosomal protein L32 OS
Q7VZU1	rpsO	-1.40398	0.00551916	30S ribosomal protein S15 OS
Q7VWX9	BP2055	-1.40496	0	Putative periplasmic substrate-binding protein OS
Q7VZ50	BP1087	-1.40983	0.00444444	Uncharacterized protein OS
Q7VTS0	BP3441	-1.41292	0.0165069	Uncharacterized protein OS
Q7VS26	BP0628	-1.41321	0.00576271	Putative pyruvate dehydrogenase E1 beta subunit OS
Q7VUL5	metK	-1.42041	0	S-adenosylmethionine synthase OS
Q7W0A4	amiC	-1.43237	0	N-acetylmuramoyl-L-alanine amidase OS
Q7VUW7	glyA	-1.45056	0	Serine hydroxymethyltransferase OS
Q7VVJ7	BP2660	-1.45643	0.00692652	Uncharacterized protein OS
Q7VTF0	trpA	-1.45879	0.000582781	Tryptophan synthase alpha chain OS
Q7VVZ2	icd	-1.46002	0.00051462	Isocitrate dehydrogenase [NADP] OS
Q7VWC4	BP2336	-1.4702	0.00557746	Probable Fe(2+)-trafficking protein OS
Q7W0C4	catI	-1.47625	0.00156938	3-oxoadipate CoA-transferase subunit A OS
Q7VW29	fabH	-1.48072	0.000533333	3-oxoacyl-[acyl-carrier-protein] synthase 3 OS
Q7VU93	minC	-1.48211	0.0054433	Probable septum site-determining protein MinC OS
Q7TT91	tuf1	-1.48431	0	Elongation factor Tu OS
Q7VWF8	BP2299	-1.48813	0.00153271	Uncharacterized protein OS
Q7VWA3	BP2359	-1.49294	0.00136667	Uncharacterized protein OS
Q7VUT1	BP2993	-1.49521	0.000486188	Putative carbohydrate kinase OS
Q7VYR2	infB	-1.49873	0.000594595	Translation initiation factor IF-2 OS
Q7VY37	purE	-1.51462	0.00414599	N5-carboxyaminoimidazole ribonucleotide mutase OS
Q7VTI6	ahpD	-1.51914	0	Alkyl hydroperoxide reductase AhpD OS
Q7VTQ0	BP3465	-1.52353	0.00133878	Uncharacterized protein OS
Q7VYL5	BP1304	-1.52413	0.000586667	Uncharacterized protein OS
Q7VWE9	BP2308	-1.53534	0.0121705	Probable transcriptional regulatory protein BP2308 OS
Q7VZC9	prlC	-1.53693	0	Oligopeptidase A OS
Q7VSY4	hisE	-1.53917	0.001361	Phosphoribosyl-ATP pyrophosphatase OS
Q7W0E3	gcvP	-1.54167	0.0015619	Glycine dehydrogenase (decarboxylating) OS
Q7VVA2	thrC	-1.54348	0.000546584	Threonine synthase OS
Q7VZ22	maeB	-1.54847	0	NADP-dependent malic enzyme OS
Q7VUW6	BP2953	-1.55706	0	Uncharacterized protein OS
Q7VXX6	glnA	-1.55724	0	Glutamine synthetase OS
P0A4U8	dapD	-1.55786	0.00052071	2,3,4,5-tetrahydropyridine-2,6-dicarboxylate N-succinyltransferase OS
Q7VVV3	ppa	-1.56053	0	Inorganic pyrophosphatase OS
Q7W0S6	parB	-1.56847	0.00954572	Probable chromosome partitioning protein ParB OS
Q7VTD4	rpsJ	-1.57164	0.00209091	30S ribosomal protein S10 OS
Q7W001	aspS	-1.57903	0	Aspartate--tRNA(Asp/Asn) ligase OS
Q7W0J9	BP0116	-1.58103	0	Uncharacterized protein OS
Q7VVY0	grpE	-1.58288	0.000470588	Protein GrpE OS
Q7VXN6	trxC	-1.58651	0.00148416	Thioredoxin 2 OS
Q7VXW8	fpr	-1.59534	0	Ferredoxin--NADP reductase OS
Q7VVR1	dut	-1.59823	0.000494382	Deoxyuridine 5-triphosphate nucleotidohydrolase OS
Q7VT24	BP3733	-1.60015	0.00150459	Uncharacterized protein OS
Q7VZ76	BP1056	-1.60412	0.00141991	Putative membrane protein OS
Q7VUW0	argC	-1.60995	0	N-acetyl-gamma-glutamyl-phosphate reductase OS
Q7VWF6	BP2301	-1.6262	0.00054321	Putative amidohydrolase OS
Q7VW04	trxB	-1.62734	0.000511628	Thioredoxin reductase OS
Q7VW73	BP2393	-1.63265	0.0015545	Probable D-aminopeptidase OS
Q7VSZ1	hisD	-1.63768	0	Histidinol dehydrogenase OS
Q7VX91	ask	-1.63879	0	Aspartokinase OS
Q7VZG0	rpsA	-1.63985	0	30S ribosomal protein S1 OS
Q7W0K1	BP0114	-1.6405	0	Putative exported protein OS
Q7VX09	BP2017	-1.64159	0	Putative haloacid-type dehydrogenase OS
Q7VY97	carB	-1.66116	0	Carbamoyl-phosphate synthase (glutamine-hydrolyzing) OS
Q7VSY9	hisB	-1.67409	0	Imidazoleglycerol-phosphate dehydratase OS
Q7VTU1	purH	-1.67752	0.00138397	Bifunctional purine biosynthesis protein PurH OS
Q7VVG9	glnB	-1.67913	0.000624113	Nitrogen regulatory protein OS
Q7VSN1	gatC	-1.68005	0.00181961	Aspartyl/glutamyl-tRNA(Asn/Gln) amidotransferase subunit C OS
Q7VTJ9	argG	-1.6807	0	Argininosuccinate synthase OS
Q7W0S0	rplL	-1.68278	0.00603947	50S ribosomal protein L7/L12 OS
Q7VTJ8	argF	-1.71001	0	Ornithine carbamoyltransferase OS
P0A4H2	bvgA	-1.71163	0.00282963	Virulence factors putative positive transcription regulator BvgA OS
Q7VZ37	lysS	-1.71879	0	Lysine--tRNA ligase OS
Q7VYR1	rbfA	-1.72982	0.00179845	Ribosome-binding factor A OS
Q7VZU4	ilvC	-1.73059	0	Ketol-acid reductoisomerase OS
Q7VXD0	BP1849	-1.74013	0.000578947	Uncharacterized protein OS
Q7VVM3	guaB	-1.75302	0	Inosine-5-monophosphate dehydrogenase OS
Q7VXH0	iscU	-1.75764	0.001312	Iron-sulfur cluster assembly scaffold protein IscU OS
Q7VZE7	BP0965	-1.76621	0	Antioxidant protein OS
Q7VTV5	ilvE	-1.77477	0	Branched-chain amino acid aminotransferase OS
Q7VZF5	hldD	-1.78226	0	ADP-L-glycero-D-manno-heptose-6-epimerase OS
Q7VZ16	odhL	-1.79172	0	Dihydrolipoyl dehydrogenase OS
Q7VW68	BP2398	-1.80292	0	Putative L-asparaginase OS
Q7VZQ1	nuoE	-1.80481	0.00109804	Respiratory-chain NADH dehydrogenase I, 24 kDa subunit OS
Q7VWQ4	BP2147	-1.80787	0	Putative exported protein OS
Q7VUV5	BP2965	-1.81882	0.00157692	UPF0307 protein BP2965 OS
Q7VW79	eno	-1.82311	0	Enolase OS
Q7VVA9	BP2770	-1.82569	0	Probable short-chain dehydrogenase OS
Q7VWM0	hisZ	-1.83797	0	ATP phosphoribosyltransferase regulatory subunit OS
Q7VX16	efp	-1.85637	0.00151152	Elongation factor P OS
Q7VZB8	pgk	-1.86164	0	Phosphoglycerate kinase OS
Q7VZF0	etfB	-1.86958	0	Electron transfer flavoprotein beta-subunit OS
Q7VTB7	rpsH	-1.87628	0.00141379	30S ribosomal protein S8 OS
Q7VVG6	argH	-1.92138	0	Argininosuccinate lyase OS
Q7VTS6	BP3434	-1.92927	0.00134979	Putative exported protein OS
Q7W006	purT	-1.93291	0	Phosphoribosylglycinamide formyltransferase 2 OS
Q7VUL8	ahcY	-1.94721	0	Adenosylhomocysteinase OS
Q7W0M8	htpG	-1.98111	0	Chaperone protein HtpG OS
Q7VWA4	gltA	-1.98275	0	Citrate synthase OS
P12421	aroA	-2.01678	0.000475676	3-phosphoshikimate 1-carboxyvinyltransferase OS
Q79GP1	greA	-2.01889	0	Transcription elongation factor GreA OS
Q7VTN3	nusB	-2.01898	0	N utilization substance protein B homolog OS
Q7VUW2	erpA	-2.01925	0.000619718	Putative iron-sulfur cluster insertion protein ErpA OS
Q7VYX6	BP1175	-2.02535	0.00110891	Putative exported protein OS
Q7VYC9	tsf	-2.03565	0	Elongation factor Ts OS
Q7VUK0	hslV	-2.04018	0.00140171	ATP-dependent protease subunit HslV OS
Q7VZC7	BP0991	-2.05121	0	Two-component response regulator OS
Q7VTI5	ahpC	-2.09389	0	Alkyl hydroperoxide reductase OS
Q7VVY2	dnaK	-2.10676	0	Chaperone protein DnaK OS
Q7VXI8	tig	-2.12052	0	Trigger factor OS
Q7VV05	aroG	-2.13403	0	Phospho-2-dehydro-3-deoxyheptonate aldolase OS
Q7VTC0	rplX	-2.15264	0	50S ribosomal protein L24 OS
Q7VV92	rplI	-2.17484	0.000488889	50S ribosomal protein L9 OS
Q7W0S4	nusG	-2.18204	0	Transcription termination/antitermination protein NusG OS
Q7VSN3	gatB	-2.20239	0.00113706	Aspartyl/glutamyl-tRNA(Asn/Gln) amidotransferase subunit B OS
Q7VW26	BP2446	-2.2034	0	Uncharacterized protein OS
P48210	groL	-2.22218	0	60 kDa chaperonin OS
Q7VY98	carA	-2.2629	0	Carbamoyl-phosphate synthase small chain OS
Q7VU44	atpD	-2.29019	0	ATP synthase subunit beta OS
Q7VSZ2	hisG	-2.29935	0	ATP phosphoribosyltransferase OS
Q7VU46	atpA	-2.31779	0	ATP synthase subunit alpha OS
Q7VWK7	ndk	-2.31808	0	Nucleoside diphosphate kinase OS
Q7VYV3	BP1204	-2.33483	0	Uncharacterized protein OS
Q7VV55	BP2841	-2.38281	0.000633094	Putative short-chain dehydrogenase OS
Q7VT27	glmU	-2.42054	0.00049162	Bifunctional protein GlmU OS
Q7VY63	infC	-2.42707	0	Translation initiation factor IF-3 OS
Q7W0S2	rplA	-2.4459	0	50S ribosomal protein L1 OS
Q7VWY2	rpmG	-2.47086	0.00151852	50S ribosomal protein L33 OS
Q7VSY7	hisA	-2.5238	0	1-(5-phosphoribosyl)-5-[(5-phosphoribosylamino)methylideneamino] imidazole-4-carboxamide isomerase OS
Q7VZB0	cbpA	-2.68792	0	Curved DNA-binding protein OS
Q7VZU0	pnp	-2.80854	0	Polyribonucleotide nucleotidyltransferase OS
Q7VSN2	gatA	-3.30711	0.000497175	Glutamyl-tRNA(Gln) amidotransferase subunit A OS
Q7VWI3	bsp22	-9.13529	0	Putative secreted protein Bsp22
Q79GQ3	bopD	-9.95874	0.00183399	Putative outer protein BopD OS
Q7VZT0	BP0807	ON	0.67191	Putative exported protein OS
Q7VTJ2	BP3544	ON	0.909181	Putative lipoprotein OS
Q7VVA6	rpsT	ON	0.806866	30S ribosomal protein S20 OS
Q7VTR0	BP3454	ON	0.893407	Putative lipoprotein OS
Q7VTM2	BP3501	ON	0.901943	Putative exported protein OS
Q7VVQ0	BP2594	ON	0.794418	ABC transport protein, solute binding component OS
Q7VZY7	nspC	OFF	0.667948	Carboxynorspermidine/carboxyspermidine decarboxylase OS
Q7VTZ9	BP3347	OFF	0.886416	Uncharacterized protein OS
Q7VTD2	rplD	OFF	0.927038	50S ribosomal protein L4 OS
Q7VS89	fmt	OFF	0.998977	Methionyl-tRNA formyltransferase OS
Q7VYS2	ispH	OFF	0.698422	4-hydroxy-3-methylbut-2-enyl diphosphate reductase OS
Q7VY68	trpF	OFF	0.712478	N-(5-phosphoribosyl)anthranilate isomerase OS
Q7VX61	BP1946	OFF	0.743333	MarR-family transcriptional regulator OS
Q7VU16	BP3326	OFF	0.880902	Putative inner membrane protein OS
Q7VZ05	trpS	OFF	0.6916	Tryptophan--tRNA ligase OS
Q7VTN6	BP3483	OFF	0.896234	Haloacid dehalogenase-like hydrolase OS
Q7VSG0	BP0465	OFF	0.981664	Probable aldehyde dehydrogenase OS
Q7VS85	hmgcL	OFF	1	Hydroxymethylglutaryl-CoA lyase OS
Q79GQ2	bcrH1	OFF	1	Putative regulatory protein OS
Q7VYV9	BP1194	OFF	0.694142	Uncharacterized protein OS
Q7VV81	BP2804	OFF	0.817345	Putative iron-sulfur protein OS
Q7VZZ7	BP0718	OFF	0.667161	Carboxyvinyl-carboxyphosphonate phosphorylmutase OS
Q7VSB4	BP0521	OFF	0.995466	UPF0339 protein BP0521 OS
Q7VUU0	nrdB	OFF	0.832971	Ribonucleoside-diphosphate reductase subunit beta OS
Q7VVD8	BP2735	OFF	0.80116	Uncharacterized protein OS
Q7VZM9	fbp	OFF	0.675919	Fructose-1,6-bisphosphatase class 1 OS
Q7VZ36	BP1103	OFF	0.689075	Probable short chain dehydrogenase OS
Q7VXZ4	rpoZ	OFF	0.718807	DNA-directed RNA polymerase subunit omega OS
Q7VWC1	rpiA	OFF	0.772742	Ribose-5-phosphate isomerase A OS
Q7VWW0	pdxJ	OFF	0.750225	Pyridoxine 5-phosphate synthase OS
Q7VTH6	msrB	OFF	0.91211	Peptide methionine sulfoxide reductase MsrB OS
Q7VXX2	BP1600	OFF	0.723397	Uncharacterized protein OS
Q7VVZ1	BP2489	OFF	0.785603	Uncharacterized protein OS
Q7VYD0	rpsB	OFF	0.704502	30S ribosomal protein S2 OS
Q7VU48	atpF	OFF	0.874105	ATP synthase subunit b OS
Q7VYS5	kynB	OFF	0.697562	Kynurenine formamidase OS
Q7VUN4	BP3047	OFF	0.844143	Cell division protein ZapA OS
Q7W0M9	BP0072	OFF	0.645125	Transposase OS
Q7VW20	BP2454	OFF	0.782348	Putative oxidoreductase OS
Q7VSD4	BP0499	OFF	0.985078	Uncharacterized protein OS
Q7VWE5	rsfS	OFF	0.770639	Ribosomal silencing factor RsfS OS
Q7VW46	BP2423	OFF	0.778049	Uncharacterized protein OS
Q7VYD5	cvpA	OFF	0.703627	Colicin V production protein OS
Q7W009	BP0699	OFF	0.664812	Putative exported protein OS
Q7VTI0	BP3559	OFF	0.910643	Cell division protein ZipA OS
Q7VSB6	BP0519	OFF	0.993719	Probable glutathione S-transferase OS
Q7VU87	BP3235	OFF	0.871415	Uncharacterized protein OS
Q7VSL8	gmhA	OFF	0.97323	Phosphoheptose isomerase OS
Q7VTB3	rpmD	OFF	0.942463	50S ribosomal protein L30 OS
Q7VSC0	BP0515	OFF	0.991979	Uncharacterized protein OS
Q7VV07	BP2906	OFF	0.824483	Putative oxidoreductase OS
Q7VX89	BP1916	OFF	0.741387	Uncharacterized protein OS
Q79GE6	tonB	OFF	1	Protein TonB OS BP3531
Q7W0F7	metG	OFF	0.651057	Methionine--tRNA ligase OS
Q7VVC1	clpS	OFF	0.803433	ATP-dependent Clp protease adapter protein ClpS OS
Q7W0S1	rplJ	OFF	0.6422	50S ribosomal protein L10 OS
Q7W0A7	purM	OFF	0.657863	Phosphoribosylformylglycinamidine cyclo-ligase OS
Q7VUA5	gloB	OFF	0.862131	Hydroxyacylglutathione hydrolase OS
Q7VWM6	BP2183	OFF	0.755227	Uncharacterized protein OS
Q7VXL8	tesA	OFF	0.726179	Acyl-CoA thioesterase I OS
Q7VU31	BP3304	OFF	0.879534	Putative enoyl-CoA hydratase OS
Q7VTF1	trpB	OFF	0.918023	Tryptophan synthase beta chain OS
Q7VZG5	gyrA	OFF	0.678347	DNA gyrase subunit A OS
Q7VTJ7	argD1	OFF	0.907724	Acetylornithine aminotransferase 1 OS
Q7VSP3	BP0360	OFF	0.968239	Probable aldehyde dehydrogenase OS
Q7VWC2	BP2338	OFF	0.771689	Putative transport protein OS
Q7VTC2	BP3624	OFF	0.937781	Putative aldehyde dehydrogenase OS
Q7VUK3	BP3083	OFF	0.85048	Putative regulatory protein OS
Q7VU32	nnrD	OFF	0.878171	ADP-dependent (S)-NAD(P)H-hydrate dehydratase OS
Q7VX44	gabD	OFF	0.74431	Succinate-semialdehyde dehydrogenase [NADP+] OS
Q7VUK2	BP3084	OFF	0.851759	Uncharacterized protein OS
Q7VZE0	rplS	OFF	0.680793	50S ribosomal protein L19 OS
Q7VUW8	nrdR	OFF	0.829312	Transcriptional repressor NrdR OS
Q7VTE6	BP3596	OFF	0.919513	Periplasmic binding protein OS
Q7W021	BP0680	OFF	0.664033	Glutaredoxin OS
Q7VXE1	alaS	OFF	0.73561	Alanine--tRNA ligase OS
Q7VTB6	rplF	OFF	0.939337	50S ribosomal protein L6 OS
Q7VY64	thrS	OFF	0.713375	Threonine--tRNA ligase OS
Q7TTK0	wbpP	OFF	1	Capsular polysaccharide biosynthesis protein OS
Q7VTE3	BP3599	OFF	0.922508	Uncharacterized protein OS
Q7VV89	rpsF	OFF	0.814993	30S ribosomal protein S6 OS
Q7VYS7	rpmE2	OFF	0.696704	50S ribosomal protein L31 type B OS
Q7VW31	fabG	OFF	0.780193	3-oxoacyl-[acyl-carrier protein] reductase OS
Q7W0A9	BP0240	OFF	0.6571	Uncharacterized protein OS
Q79H37	BP0153	OFF	1	Probable dioxygenase OS
Q7VVA1	BP2784	OFF	0.809171	Homoserine dehydrogenase OS
Q7VXI7	clpP	OFF	0.731809	ATP-dependent Clp protease proteolytic subunit OS
Q7VVR4	pheS	OFF	0.792196	Phenylalanine--tRNA ligase alpha subunit OS
Q7VS43	gpmA	OFF	1	2,3-bisphosphoglycerate-dependent phosphoglycerate mutase OS
Q7VWQ7	BP2144	OFF	0.753218	Uncharacterized protein OS
Q7VVA3	BP2782	OFF	0.808017	Lipoprotein OS
Q7VW03	BP2475	OFF	0.784515	Uncharacterized protein OS
Q7VW35	sigE	OFF	0.77912	RNA polymerase sigma factor OS
Q7VSM5	ldh	OFF	0.971561	Putative L-lactate dehydrogenase OS
Q7VS56	BP0593	OFF	1	Putative exported protein OS
Q7W008	BP0700	OFF	0.665593	Probable hydrolase OS
Q45388	tex	OFF	1	Protein tex OS
Q7VUE7	wbpO	OFF	0.860821	Polysaccharide biosynthesis protein OS;Capsular polysaccharide biosynthesis protein OS
Q7VW08	serS	OFF	0.78343	Serine--tRNA ligase OS
Q79GQ1	BP2255	OFF	1	Uncharacterized protein OS
Q7VSY6	hisF	OFF	0.960034	Imidazole glycerol phosphate synthase subunit HisF OS
Q7VU92	minD	OFF	0.870077	Site-determining protein OS
Q7VV04	BP2909	OFF	0.825685	Uncharacterized protein OS
Q7VU47	atpH	OFF	0.875456	ATP synthase subunit delta OS
Q7VWM2	BP2187	OFF	0.756235	Putative transferase OS
Q7VSS1	BP3857	OFF	0.963299	Putative hydrolase OS
Q7VY99	tal	OFF	0.707141	Transaldolase OS
Q7VXB6	BP1874	OFF	0.736567	Putative amidase OS
Q7VTE5	thiG	OFF	0.921008	Thiazole synthase OS
Q7VWA2	sdhB	OFF	0.774856	Succinate dehydrogenase iron-sulfur subunit OS
Q7VTU6	BP3411	OFF	0.887806	Putative Xaa-Pro aminopeptidase OS
Q7VSC7	BP0506	OFF	0.990245	Uncharacterized protein OS
Q7VUA1	BP3218	OFF	0.866086	Putative membrane protein OS
Q7W0K0	argS	OFF	0.64882	Arginine--tRNA ligase OS
Q7VUH1	prs	OFF	0.858212	Ribose-phosphate pyrophosphokinase OS
Q7VVA0	BP2785	OFF	0.810329	Putative aminotransferase OS
Q7VWE7	hemF	OFF	0.769592	Oxygen-dependent coproporphyrinogen-III oxidase OS
Q7VUA3	fabI	OFF	0.864763	Enoyl-[acyl-carrier-protein] reductase [NADH] OS
Q7VYL8	BP1300	OFF	0.702754	Putative glutathione transferase OS
Q7VSF2	rne	OFF	0.983368	Ribonuclease E OS
Q7VUW1	BP2959	OFF	0.830528	Putative integral membrane protein OS
Q7W0E5	gcvT	OFF	0.65331	Aminomethyltransferase OS
Q7U364	BP0777	OFF	1	Probable Zinc-binding dehydrogenase OS
Q7VVR7	BP2571	OFF	0.791089	Putative transcriptional regulatory protein OS
Q7VZ24	greB	OFF	0.690756	Transcription elongation factor GreB OS
Q79GQ5	bcr4	OFF	1	Uncharacterized protein OS
Q7VYP9	rho	OFF	0.700148	Transcription termination factor Rho OS
Q7VU98	ompR	OFF	0.868742	Two component response regulator OS
Q7VYC0	lpxD	OFF	0.70538	UDP-3-O-acylglucosamine N-acyltransferase OS
Q7W0R9	rpoB	OFF	0.642928	DNA-directed RNA polymerase subunit beta OS
Q7VWK6	valS	OFF	0.761317	Valine--tRNA ligase OS
Q7VU64	trpE	OFF	0.872758	Anthranilate synthase component I OS
Q7VX85	BP1920	OFF	0.742359	Putative exported protein OS
Q7VVB8	BP2759	OFF	0.804574	Putative thiolase OS
Q7VWL6	hfq	OFF	0.757246	RNA-binding protein Hfq OS
Q7VU09	pykA	OFF	0.883651	Pyruvate kinase OS
Q7W0D7	thiC	OFF	0.654821	Phosphomethylpyrimidine synthase OS
Q7VWI4	bopB	OFF	0.764399	Putative outer protein BopB OS
Q7W0A2	fumC	OFF	0.658628	Fumarate hydratase class II OS
Q7W0I9	leuA	OFF	0.649564	2-isopropylmalate synthase OS
Q79GQ0	bopN	OFF	1	Putative outer protein BopN OS
Q7VSD3	BP0500	OFF	0.986794	Uncharacterized protein BopC
